# Supplementary material for: 1,3-Bis(1-cyclo­hexyl­eth­yl)imidazolidine-2-thione
Source: Acta Crystallogr Sect E Struct Rep Online. 2012 Feb 17;68(Pt 3):o743. doi: 10.1107/S1600536812006150 (PMC3295511; doi:10.1107/S1600536812006150)
Supplement: Supplementary file 1 [file e-68-0o743-sup1.cif]

##############################################################################
#                                                                            #
# This CIF contains the data in a paper accepted for publication in          #
# Acta Crystallographica Section E. It conforms to the requirements of       #
# Notes for Authors for Acta Crystallographica Section E, and has been       #
# peer reviewed under the auspices of the IUCr Commission on Journals.       #
#                                                                            #
# Full details of the Crystallographic Information File format               #
# are given in the paper "The Crystallographic Information File (CIF):       #
# a New Standard Archive File for Crystallography" by S. R. Hall, F. H.      #
# Allen and I. D. Brown [Acta Cryst. (1991), A47, 655-685].                  #
#                                                                            #
# The current version of the core CIF dictionary is obtainable from          #
# ftp://ftp.iucr.org/pub/cif_core.dic.                                       #
#                                                                            #
# Software is freely available for graphical display of the structure(s)     #
# in this CIF. For information consult the CIF software page                 #
# http://www.iucr.org/resources/cif/software.                                #
#                                                                            #
# This file may be used for bona fide research purposes within the           #
# scientific community so long as proper attribution is given to the journal # 
# article from which it was obtained.                                        #
#                                                                            #
##############################################################################
data_global
_audit_creation_method     ?
_journal_date_recd_electronic     2012-02-12
_journal_date_accepted     2012-02-12
_journal_name_full     'Acta Crystallographica, Section E'
_journal_year     2012
_journal_volume     68
_journal_issue      3
_journal_page_first     o743
_journal_page_last     o743
_journal_paper_category     QO
_journal_paper_doi     10.1107/S1600536812006150
_journal_coeditor_code     HB6637
_publ_contact_author_name     'Muhammad Nawaz Tahir'
_publ_contact_author_address
;
University of Sargodha
Department of Physics
Sargodha
Pakistan
;
_publ_contact_author_email     dmntahir_uos@yahoo.com
_publ_contact_author_fax     '0092 48 32 22 121'
_publ_contact_author_phone     '0092 48 92 30 914'
_publ_section_title
;
1,3-Bis(1-cyclohexylethyl)imidazolidine-2-thione
;
loop_
    _publ_author_name
    _publ_author_address
    'Umar, M. Naveed'
;
Department of Chemistry
University of Malakand
Pakistan
;
    'Tahir, M. Nawaz'
;
University of Sargodha
Department of Physics
Sargodha
Pakistan
;
    'Shoaib, Mohammad'
;
Department of Pharmacy
University of Malakand
Pakistan
;
    'Akbar Ali'
;
Department of Chemistry
University of Malakand
Pakistan
;
    'Ziauddin'
;
Department of Chemistry
University of Malakand
Pakistan
;
data_I
_audit_creation_method     SHELXL97
_chemical_name_systematic
;
1,3-Bis(1-cyclohexylethyl)imidazolidine-2-thione
;
_chemical_name_common     ?
_chemical_formula_moiety     'C19 H34 N2 S'
_chemical_formula_sum     'C19 H34 N2 S'
_chemical_formula_iupac     'C19 H34 N2 S'
_chemical_formula_weight     322.54
_symmetry_cell_setting     tetragonal
_symmetry_space_group_name_H-M     'P 41 21 2'
_symmetry_space_group_name_Hall     'P 4abw 2nw'
loop_
    _symmetry_equiv_pos_site_id
    _symmetry_equiv_pos_as_xyz
    1 x,y,z
    2 1/2-y,1/2+x,1/4+z
    3 -x,-y,1/2+z
    4 1/2+y,1/2-x,3/4+z
    5 1/2+x,1/2-y,3/4-z
    6 y,x,-z
    7 1/2-x,1/2+y,1/4-z
    8 -y,-x,1/2-z
_cell_length_a     6.1008(3)
_cell_length_b     6.1008(3)
_cell_length_c     53.790(2)
_cell_angle_alpha     90
_cell_angle_beta     90
_cell_angle_gamma     90
_cell_volume     2002.04(17)
_cell_formula_units_Z     4
_cell_measurement_reflns_used     1358
_cell_measurement_theta_min     3.03
_cell_measurement_theta_max     28.32
_cell_measurement_temperature     296(2)
_exptl_crystal_description     prism
_exptl_crystal_colour     colourless
_exptl_crystal_size_max     0.30
_exptl_crystal_size_mid     0.25
_exptl_crystal_size_min     0.20
_exptl_crystal_density_diffrn     1.070
_exptl_crystal_density_meas     ?
_exptl_crystal_density_method     'not measured'
_exptl_crystal_F_000     712
_exptl_absorpt_coefficient_mu     0.162
_exptl_absorpt_correction_type     multi-scan
_exptl_absorpt_process_details     '(SADABS; Bruker, 2005)'
_exptl_absorpt_correction_T_min     0.957
_exptl_absorpt_correction_T_max     0.966
_exptl_special_details
;
;
_diffrn_ambient_temperature     296(2)
_diffrn_radiation_type     MoK\a
_diffrn_radiation_wavelength     0.71073
_diffrn_radiation_source     'fine-focus sealed tube'
_diffrn_radiation_monochromator     graphite
_diffrn_measurement_device_type     'Bruker Kappa APEXII CCD'
_diffrn_measurement_method     \w
_diffrn_detector_area_resol_mean     7.50
_diffrn_reflns_number     18805
_diffrn_reflns_av_R_equivalents     0.0473
_diffrn_reflns_av_sigmaI/netI     0.0406
_diffrn_reflns_theta_min     3.03
_diffrn_reflns_theta_max     28.32
_diffrn_reflns_theta_full     28.32
_diffrn_measured_fraction_theta_max     0.999
_diffrn_measured_fraction_theta_full     0.999
_diffrn_reflns_limit_h_min     -8
_diffrn_reflns_limit_h_max     4
_diffrn_reflns_limit_k_min     -7
_diffrn_reflns_limit_k_max     8
_diffrn_reflns_limit_l_min     -71
_diffrn_reflns_limit_l_max     65
_diffrn_standards_number     0
_diffrn_standards_interval_count     ?
_diffrn_standards_interval_time     ?
_diffrn_standards_decay_%     ?
_refine_special_details
;
Refinement of <i>F</i>^2^ against ALL reflections. The weighted <i>R</i>-factor
<i>wR</i> and goodness of fit <i>S</i> are based on <i>F</i>^2^, conventional
<i>R</i>-factors <i>R</i> are based on <i>F</i>, with <i>F</i> set to zero for
negative <i>F</i>^2^. The threshold expression of <i>F</i>^2^ >
\s(<i>F</i>^2^) is used only for calculating <i>R</i>-factors(gt) <i>etc</i>.
and is not relevant to the choice of reflections for refinement.
<i>R</i>-factors based on <i>F</i>^2^ are statistically about twice as large
as those based on <i>F</i>, and <i>R</i>-factors based on ALL data will be
even larger.
;
_reflns_number_total     2500
_reflns_number_gt     1357
_reflns_threshold_expression     I>2\s(I)
_refine_ls_structure_factor_coef     Fsqd
_refine_ls_matrix_type     full
_refine_ls_R_factor_all     0.1198
_refine_ls_R_factor_gt     0.0595
_refine_ls_wR_factor_gt     0.1494
_refine_ls_wR_factor_ref     0.1758
_refine_ls_goodness_of_fit_ref     1.039
_refine_ls_restrained_S_all     1.039
_refine_ls_number_reflns     2500
_refine_ls_number_parameters     102
_refine_ls_number_restraints     0
_refine_ls_hydrogen_treatment     constr
_refine_ls_weighting_scheme     calc
_refine_ls_weighting_details
       'calc w = 1/[\s^2^(Fo^2^)+(0.0690P)^2^+0.4327P] where P=(Fo^2^+2Fc^2^)/3'
_atom_sites_solution_hydrogens     geom
_atom_sites_solution_primary     direct
_atom_sites_solution_secondary     difmap
_refine_ls_shift/su_max     0.000
_refine_ls_shift/su_mean     0.000
_refine_diff_density_max     0.118
_refine_diff_density_min     -0.120
_refine_ls_abs_structure_details     'Flack (1983), with 874 Friedel pairs'
_refine_ls_abs_structure_Flack     0.0(2)
loop_
    _atom_type_symbol
    _atom_type_description
    _atom_type_scat_dispersion_real
    _atom_type_scat_dispersion_imag
    _atom_type_scat_source
    'C' 'C' 0.0033 0.0016
                         'International Tables Vol C Tables 4.2.6.8 and 6.1.1.4'
    'H' 'H' 0.0000 0.0000
                         'International Tables Vol C Tables 4.2.6.8 and 6.1.1.4'
    'N' 'N' 0.0061 0.0033
                         'International Tables Vol C Tables 4.2.6.8 and 6.1.1.4'
    'S' 'S' 0.1246 0.1234
                         'International Tables Vol C Tables 4.2.6.8 and 6.1.1.4'
_computing_data_collection     'APEX2 (Bruker, 2007)'
_computing_cell_refinement     'SAINT (Bruker, 2007)'
_computing_data_reduction     'SAINT (Bruker, 2007)'
_computing_structure_solution     'SHELXS97 (Sheldrick, 2008)'
_computing_structure_refinement     'SHELXL97 (Sheldrick, 2008)'
_computing_molecular_graphics
;
ORTEP-3 for Windows (Farrugia, 1997) and PLATON (Spek, 2009)
;
_computing_publication_material
;
WinGX (Farrugia, 1999) and PLATON (Spek, 2009)
;
loop_
    _atom_site_type_symbol
    _atom_site_label
    _atom_site_fract_x
    _atom_site_fract_y
    _atom_site_fract_z
    _atom_site_U_iso_or_equiv
    _atom_site_adp_type
    _atom_site_calc_flag
    _atom_site_refinement_flags
    _atom_site_occupancy
    _atom_site_symmetry_multiplicity
    _atom_site_disorder_assembly
    _atom_site_disorder_group
    S S1 0.56724(12) 0.56724(12) 0.0000 0.0822(4) Uani d S 1 2 . .
    N N1 0.2683(4) 0.2943(4) 0.02021(4) 0.0735(7) Uani d . 1 1 . .
    C C1 0.3729(4) 0.3729(4) 0.0000 0.0652(10) Uani d S 1 2 . .
    C C2 0.0922(6) 0.1442(6) 0.01337(5) 0.0868(10) Uani d . 1 1 . .
    H H2A -0.0500 0.2138 0.0149 0.104 Uiso calc R 1 1 . .
    H H2B 0.0950 0.0131 0.0236 0.104 Uiso calc R 1 1 . .
    C C3 0.2873(5) 0.3852(5) 0.04524(5) 0.0696(8) Uani d . 1 1 . .
    H H3 0.4132 0.4849 0.0451 0.083 Uiso calc R 1 1 . .
    C C4 0.0864(7) 0.5222(6) 0.05128(8) 0.1131(13) Uani d . 1 1 . .
    H H4A 0.1147 0.6093 0.0658 0.170 Uiso calc R 1 1 . .
    H H4B -0.0361 0.4273 0.0544 0.170 Uiso calc R 1 1 . .
    H H4C 0.0537 0.6167 0.0375 0.170 Uiso calc R 1 1 . .
    C C5 0.3390(5) 0.2040(5) 0.06392(4) 0.0652(8) Uani d . 1 1 . .
    H H5 0.2139 0.1032 0.0643 0.078 Uiso calc R 1 1 . .
    C C6 0.5406(6) 0.0737(6) 0.05665(6) 0.0915(10) Uani d . 1 1 . .
    H H6A 0.5139 0.0013 0.0409 0.110 Uiso calc R 1 1 . .
    H H6B 0.6630 0.1732 0.0544 0.110 Uiso calc R 1 1 . .
    C C7 0.6000(9) -0.0961(7) 0.07594(8) 0.1415(18) Uani d . 1 1 . .
    H H7A 0.4867 -0.2075 0.0765 0.170 Uiso calc R 1 1 . .
    H H7B 0.7363 -0.1666 0.0712 0.170 Uiso calc R 1 1 . .
    C C8 0.6254(10) 0.0031(7) 0.10136(8) 0.147(2) Uani d . 1 1 . .
    H H8A 0.6529 -0.1123 0.1134 0.177 Uiso calc R 1 1 . .
    H H8B 0.7506 0.1011 0.1014 0.177 Uiso calc R 1 1 . .
    C C9 0.4288(10) 0.1250(8) 0.10869(7) 0.1370(18) Uani d . 1 1 . .
    H H9A 0.4537 0.1940 0.1247 0.164 Uiso calc R 1 1 . .
    H H9B 0.3070 0.0240 0.1105 0.164 Uiso calc R 1 1 . .
    C C10 0.3709(7) 0.2961(6) 0.09005(5) 0.0976(12) Uani d . 1 1 . .
    H H10A 0.4863 0.4054 0.0896 0.117 Uiso calc R 1 1 . .
    H H10B 0.2369 0.3685 0.0952 0.117 Uiso calc R 1 1 . .
loop_
    _atom_site_aniso_label
    _atom_site_aniso_U_11
    _atom_site_aniso_U_22
    _atom_site_aniso_U_33
    _atom_site_aniso_U_12
    _atom_site_aniso_U_13
    _atom_site_aniso_U_23
    S1 0.0833(6) 0.0833(6) 0.0798(7) -0.0262(6) -0.0097(5) 0.0097(5)
    N1 0.0914(18) 0.0764(16) 0.0526(12) -0.0234(13) -0.0101(12) 0.0110(12)
    C1 0.0661(15) 0.0661(15) 0.063(2) -0.0067(19) -0.0152(14) 0.0152(14)
    C2 0.095(2) 0.099(3) 0.0666(16) -0.037(2) -0.0083(16) 0.0109(16)
    C3 0.086(2) 0.0616(18) 0.0614(16) -0.0014(16) -0.0048(15) 0.0017(13)
    C4 0.121(3) 0.091(3) 0.128(3) 0.026(3) -0.024(3) -0.017(2)
    C5 0.081(2) 0.0624(16) 0.0520(14) -0.0071(15) 0.0022(14) 0.0016(13)
    C6 0.109(3) 0.087(2) 0.079(2) 0.027(2) -0.0062(19) -0.0082(18)
    C7 0.181(5) 0.087(3) 0.157(4) 0.048(3) -0.061(4) -0.011(3)
    C8 0.238(7) 0.094(3) 0.110(3) 0.014(4) -0.088(4) 0.021(2)
    C9 0.219(6) 0.124(4) 0.068(2) -0.022(4) -0.019(3) 0.024(2)
    C10 0.144(4) 0.094(2) 0.0548(16) 0.008(2) 0.0080(19) -0.0014(17)
_geom_special_details
;
Bond distances, angles <i>etc</i>. have been calculated using the rounded
fractional coordinates. All su's are estimated from the variances of the
(full) variance-covariance matrix. The cell e.s.d.'s are taken into account in
the estimation of distances, angles and torsion angles
;
loop_
    _geom_bond_atom_site_label_1
    _geom_bond_atom_site_label_2
    _geom_bond_site_symmetry_1
    _geom_bond_site_symmetry_2
    _geom_bond_distance
    _geom_bond_publ_flag
    S1 C1 . . 1.677(3) no
    N1 C1 . . 1.349(3) no
    N1 C2 . . 1.458(4) no
    N1 C3 . . 1.461(4) no
    C2 C2 . 6_555 1.506(4) no
    C3 C4 . . 1.519(5) no
    C3 C5 . . 1.527(4) no
    C5 C6 . . 1.516(5) no
    C5 C10 . . 1.526(4) no
    C6 C7 . . 1.510(6) no
    C7 C8 . . 1.503(6) no
    C8 C9 . . 1.465(8) no
    C9 C10 . . 1.490(6) no
    C2 H2A . . 0.9700 no
    C2 H2B . . 0.9700 no
    C3 H3 . . 0.9800 no
    C4 H4A . . 0.9600 no
    C4 H4B . . 0.9600 no
    C4 H4C . . 0.9600 no
    C5 H5 . . 0.9800 no
    C6 H6A . . 0.9700 no
    C6 H6B . . 0.9700 no
    C7 H7A . . 0.9700 no
    C7 H7B . . 0.9700 no
    C8 H8A . . 0.9700 no
    C8 H8B . . 0.9700 no
    C9 H9A . . 0.9700 no
    C9 H9B . . 0.9700 no
    C10 H10A . . 0.9700 no
    C10 H10B . . 0.9700 no
loop_
    _geom_angle_atom_site_label_1
    _geom_angle_atom_site_label_2
    _geom_angle_atom_site_label_3
    _geom_angle_site_symmetry_1
    _geom_angle_site_symmetry_2
    _geom_angle_site_symmetry_3
    _geom_angle
    _geom_angle_publ_flag
    C1 N1 C2 . . . 111.6(2) no
    C1 N1 C3 . . . 124.8(2) no
    C2 N1 C3 . . . 122.0(2) no
    S1 C1 N1 . . . 125.87(13) no
    S1 C1 N1 . . 6_555 125.87(13) no
    N1 C1 N1 . . 6_555 108.3(2) no
    N1 C2 C2 . . 6_555 102.6(3) no
    N1 C3 C4 . . . 110.0(3) no
    N1 C3 C5 . . . 110.4(2) no
    C4 C3 C5 . . . 115.1(3) no
    C3 C5 C6 . . . 112.2(2) no
    C3 C5 C10 . . . 111.5(3) no
    C6 C5 C10 . . . 109.1(3) no
    C5 C6 C7 . . . 112.2(3) no
    C6 C7 C8 . . . 111.9(3) no
    C7 C8 C9 . . . 111.4(4) no
    C8 C9 C10 . . . 111.6(4) no
    C5 C10 C9 . . . 113.1(3) no
    N1 C2 H2A . . . 111.00 no
    N1 C2 H2B . . . 111.00 no
    H2A C2 H2B . . . 109.00 no
    C2 C2 H2A 6_555 . . 111.00 no
    C2 C2 H2B 6_555 . . 111.00 no
    N1 C3 H3 . . . 107.00 no
    C4 C3 H3 . . . 107.00 no
    C5 C3 H3 . . . 107.00 no
    C3 C4 H4A . . . 109.00 no
    C3 C4 H4B . . . 109.00 no
    C3 C4 H4C . . . 109.00 no
    H4A C4 H4B . . . 109.00 no
    H4A C4 H4C . . . 109.00 no
    H4B C4 H4C . . . 109.00 no
    C3 C5 H5 . . . 108.00 no
    C6 C5 H5 . . . 108.00 no
    C10 C5 H5 . . . 108.00 no
    C5 C6 H6A . . . 109.00 no
    C5 C6 H6B . . . 109.00 no
    C7 C6 H6A . . . 109.00 no
    C7 C6 H6B . . . 109.00 no
    H6A C6 H6B . . . 108.00 no
    C6 C7 H7A . . . 109.00 no
    C6 C7 H7B . . . 109.00 no
    C8 C7 H7A . . . 109.00 no
    C8 C7 H7B . . . 109.00 no
    H7A C7 H7B . . . 108.00 no
    C7 C8 H8A . . . 109.00 no
    C7 C8 H8B . . . 109.00 no
    C9 C8 H8A . . . 109.00 no
    C9 C8 H8B . . . 109.00 no
    H8A C8 H8B . . . 108.00 no
    C8 C9 H9A . . . 109.00 no
    C8 C9 H9B . . . 109.00 no
    C10 C9 H9A . . . 109.00 no
    C10 C9 H9B . . . 109.00 no
    H9A C9 H9B . . . 108.00 no
    C5 C10 H10A . . . 109.00 no
    C5 C10 H10B . . . 109.00 no
    C9 C10 H10A . . . 109.00 no
    C9 C10 H10B . . . 109.00 no
    H10A C10 H10B . . . 108.00 no
loop_
    _geom_torsion_atom_site_label_1
    _geom_torsion_atom_site_label_2
    _geom_torsion_atom_site_label_3
    _geom_torsion_atom_site_label_4
    _geom_torsion_site_symmetry_1
    _geom_torsion_site_symmetry_2
    _geom_torsion_site_symmetry_3
    _geom_torsion_site_symmetry_4
    _geom_torsion
    _geom_torsion_publ_flag
    C2 N1 C1 S1 . . . . 173.7(2) no
    C2 N1 C1 N1 . . . 6_555 -6.3(3) no
    C3 N1 C1 S1 . . . . 8.2(4) no
    C3 N1 C1 N1 . . . 6_555 -171.8(2) no
    C1 N1 C2 C2 . . . 6_555 15.4(3) no
    C3 N1 C2 C2 . . . 6_555 -178.6(3) no
    C1 N1 C3 C4 . . . . 102.2(3) no
    C1 N1 C3 C5 . . . . -129.7(3) no
    C2 N1 C3 C4 . . . . -61.9(4) no
    C2 N1 C3 C5 . . . . 66.2(3) no
    N1 C2 C2 N1 . . 6_555 6_555 -17.5(3) no
    N1 C3 C5 C6 . . . . 54.5(3) no
    N1 C3 C5 C10 . . . . 177.2(3) no
    C4 C3 C5 C6 . . . . 179.8(3) no
    C4 C3 C5 C10 . . . . -57.6(4) no
    C3 C5 C6 C7 . . . . 176.4(3) no
    C10 C5 C6 C7 . . . . 52.4(4) no
    C3 C5 C10 C9 . . . . -178.1(4) no
    C6 C5 C10 C9 . . . . -53.7(4) no
    C5 C6 C7 C8 . . . . -54.2(5) no
    C6 C7 C8 C9 . . . . 55.0(5) no
    C7 C8 C9 C10 . . . . -55.6(5) no
    C8 C9 C10 C5 . . . . 56.3(5) no
loop_
    _geom_hbond_atom_site_label_D
    _geom_hbond_atom_site_label_H
    _geom_hbond_atom_site_label_A
    _geom_hbond_site_symmetry_A
    _geom_hbond_distance_DH
    _geom_hbond_distance_HA
    _geom_hbond_distance_DA
    _geom_hbond_angle_DHA
    _geom_hbond_publ_flag
    C3 H3 S1 . 0.98 2.6500 3.174(3) 114 yes
_iucr_refine_instructions_details
;
TITL ATETRA in P4(3)2(1)2
CELL  0.71073   6.1008   6.1008  53.7898   90.000   90.000   90.000
ZERR     4.00   0.0003   0.0003   0.0024    0.000    0.000    0.000
LATT  -1
SYMM  - X, - Y, 1/2 + Z
SYMM  1/2 - Y, 1/2 + X, 1/4 + Z
SYMM  1/2 + Y, 1/2 - X, 3/4 + Z
SYMM  1/2 - X, 1/2 + Y, 1/4 - Z
SYMM  1/2 + X, 1/2 - Y, 3/4 - Z
SYMM    Y,   X, - Z
SYMM  - Y, - X, 1/2 - Z
SFAC  C    H    N    S
UNIT  76   136  8    4
MERG   2
FMAP   2
PLAN   10
ACTA
HTAB    2.00000
EQIV_$1 Y, X, -Z
BOND   $H
CONF
LIST   4
L.S.  40
TEMP    23.00
MPLA 4 C6 C7 C9 C10 C5 C8  C3   C4
MPLA 4 C1 S1 N1 C2  C3 C4
WGHT    0.069000    0.432700
FVAR       0.26131
S1    4    0.567243    0.567243    0.000000    10.50000    0.08332    0.08332 =
         0.07983    0.00973   -0.00973   -0.02621
N1    3    0.268256    0.294283    0.020208    11.00000    0.09137    0.07641 =
         0.05258    0.01096   -0.01006   -0.02339
C1    1    0.372879    0.372879    0.000000    10.50000    0.06614    0.06614 =
         0.06328    0.01518   -0.01518   -0.00671
C2    1    0.092247    0.144196    0.013365    11.00000    0.09491    0.09881 =
         0.06661    0.01086   -0.00825   -0.03686
AFIX  23
H2A   2   -0.050046    0.213811    0.014913    11.00000   -1.20000
H2B   2    0.095009    0.013063    0.023558    11.00000   -1.20000
AFIX   0
C3    1    0.287333    0.385198    0.045241    11.00000    0.08574    0.06156 =
         0.06144    0.00169   -0.00475   -0.00141
AFIX  13
H3    2    0.413242    0.484943    0.045121    11.00000   -1.20000
AFIX   0
C4    1    0.086413    0.522241    0.051278    11.00000    0.12045    0.09066 =
         0.12834   -0.01645   -0.02408    0.02548
AFIX 137
H4A   2    0.114711    0.609300    0.065795    11.00000   -1.50000
H4B   2   -0.036122    0.427329    0.054359    11.00000   -1.50000
H4C   2    0.053661    0.616711    0.037497    11.00000   -1.50000
AFIX   0
C5    1    0.338990    0.203963    0.063922    11.00000    0.08135    0.06235 =
         0.05199    0.00159    0.00218   -0.00714
AFIX  13
H5    2    0.213940    0.103206    0.064346    11.00000   -1.20000
AFIX   0
C6    1    0.540561    0.073724    0.056647    11.00000    0.10909    0.08693 =
         0.07858   -0.00817   -0.00619    0.02662
AFIX  23
H6A   2    0.513903    0.001308    0.040880    11.00000   -1.20000
H6B   2    0.663026    0.173236    0.054438    11.00000   -1.20000
AFIX   0
C7    1    0.600012   -0.096116    0.075941    11.00000    0.18057    0.08672 =
         0.15723   -0.01127   -0.06077    0.04841
AFIX  23
H7A   2    0.486692   -0.207549    0.076459    11.00000   -1.20000
H7B   2    0.736266   -0.166606    0.071202    11.00000   -1.20000
AFIX   0
C8    1    0.625362    0.003098    0.101365    11.00000    0.23783    0.09409 =
         0.10960    0.02059   -0.08790    0.01426
AFIX  23
H8A   2    0.652946   -0.112281    0.113372    11.00000   -1.20000
H8B   2    0.750600    0.101050    0.101410    11.00000   -1.20000
AFIX   0
C9    1    0.428753    0.125035    0.108692    11.00000    0.21920    0.12394 =
         0.06786    0.02413   -0.01864   -0.02158
AFIX  23
H9A   2    0.453696    0.194013    0.124692    11.00000   -1.20000
H9B   2    0.307034    0.023954    0.110474    11.00000   -1.20000
AFIX   0
C10   1    0.370881    0.296108    0.090050    11.00000    0.14356    0.09435 =
         0.05483   -0.00140    0.00804    0.00833
AFIX  23
H10A  2    0.486262    0.405442    0.089642    11.00000   -1.20000
H10B  2    0.236888    0.368464    0.095235    11.00000   -1.20000
HKLF    4
REM  ATETRA in P4(3)2(1)2
REM R1 =  0.0595 for   1357 Fo > 4sig(Fo)  and  0.1198 for all   2500 data
REM    102 parameters refined using      0 restraints
END
WGHT      0.0690      0.4327
REM Highest difference peak  0.118,  deepest hole -0.120,  1-sigma level  0.030
Q1    1   0.6638  0.0420  0.0679  11.00000  0.05    0.12
Q2    1   0.2134 -0.1012  0.0210  11.00000  0.05    0.12
Q3    1   0.5900  0.4323  0.0097  11.00000  0.05    0.11
Q4    1  -0.0250  0.0663  0.0189  11.00000  0.05    0.11
Q5    1   0.5060  0.5189  0.0169  11.00000  0.05    0.10
Q6    1   0.2229  0.0647  0.0182  11.00000  0.05    0.10
Q7    1   0.0738  0.5831  0.0908  11.00000  0.05    0.10
Q8    1   0.0018  0.5385  0.0954  11.00000  0.05    0.09
Q9    1   0.5437 -0.1325  0.1257  11.00000  0.05    0.09
Q10   1   0.3882  0.6156  0.0070  11.00000  0.05    0.09
;
