# Supplementary material for: 1,3-Bis(1-cyclo­hexyl­eth­yl)imidazolidine-2-thione
Source: Acta Crystallogr Sect E Struct Rep Online. 2012 Feb 17;68(Pt 3):o743. doi: 10.1107/S1600536812006150 (PMC3295511; doi:10.1107/S1600536812006150)
Supplement: Supplementary file 2 [file e-68-0o743-Isup2.hkl]

#
# h,k,l, Fc-squared, Fo-squared, sigma(Fo-squared) and status flag
#
data_I
_shelx_title ' ATETRA in P4(3)2(1)2'
_shelx_refln_list_code          4
_shelx_F_calc_maximum      120.62
_exptl_crystal_F_000       712.00
_reflns_d_resolution_high  0.7490
 
loop_
 _symmetry_equiv_pos_as_xyz
 'x, y, z'
 '-x, -y, z+1/2'
 '-y+1/2, x+1/2, z+1/4'
 'y+1/2, -x+1/2, z+3/4'
 '-x+1/2, y+1/2, -z+1/4'
 'x+1/2, -y+1/2, -z+3/4'
 'y, x, -z'
 '-y, -x, -z+1/2'
 
_cell_length_a     6.1008
_cell_length_b     6.1008
_cell_length_c    53.7898
_cell_angle_alpha  90.000
_cell_angle_beta   90.000
_cell_angle_gamma  90.000
 
_shelx_F_squared_multiplier     1.000
 
loop_
 _refln_index_h
 _refln_index_k
 _refln_index_l
 _refln_F_squared_calc
 _refln_F_squared_meas
 _refln_F_squared_sigma
 _refln_observed_status
   1   1   0     3583.17     3356.23     37.59 o
   0   2   0     1058.83      970.17     10.88 o
   1   2   0     2731.42     2590.06     19.94 o
   2   2   0     2465.85     2498.42     32.90 o
   1   3   0      199.32      200.61      3.59 o
   2   3   0        1.59        3.38      1.17 o
   3   3   0        2.93        6.76      2.21 o
   0   4   0      155.71      180.73      6.48 o
   1   4   0       42.02       45.95      2.70 o
   2   4   0       22.89       18.80      1.89 o
   3   4   0      188.63      185.44      4.82 o
   4   4   0        2.15        7.33      3.82 o
   1   5   0       20.63       24.89      3.66 o
   2   5   0      115.93       93.93      4.77 o
   3   5   0        2.15        2.85      2.88 o
   4   5   0       14.91       15.44      3.59 o
   5   5   0        3.58        5.65      5.48 o
   0   6   0       39.09       50.11      7.04 o
   1   6   0        0.71       -0.13      3.26 o
   2   6   0       10.57        2.58      3.28 o
   3   6   0        5.97       18.99      4.86 o
   4   6   0        0.00        3.53      3.69 o
   5   6   0        2.20        8.61      4.72 o
   1   7   0        4.53        6.39      5.60 o
   2   7   0        0.66        1.44      4.30 o
   3   7   0        0.65        1.10      4.24 o
   4   7   0        2.55        1.66      4.58 o
   0   8   0        0.60       -3.66     10.25 o
   1   8   0        0.06       -0.14      6.97 o
   0   1   1    11672.91    11315.13     77.71 o
   1   1   1     2441.29     2322.82     18.25 o
  -1   2   1     2381.86     2408.47     19.70 o
   0   2   1      683.77      629.94      5.19 o
   1   2   1     2422.56     2441.66     17.96 o
   2   2   1     3217.58     3152.82     29.83 o
  -2   3   1      234.78      233.55      3.48 o
  -1   3   1      661.03      657.53      7.89 o
   0   3   1      328.63      344.19      5.12 o
   1   3   1      645.79      662.79      7.14 o
   2   3   1      240.00      230.13      3.83 o
   3   3   1      155.72      149.74      3.56 o
  -3   4   1       52.11       53.90      2.93 o
  -2   4   1       43.13       38.46      2.40 o
  -1   4   1      153.49      154.72      4.96 o
   0   4   1      614.79      592.62      8.44 o
   1   4   1      154.84      148.25      4.73 o
   2   4   1       44.64       45.29      2.51 o
   3   4   1       51.95       55.88      3.84 o
   4   4   1        3.34        5.57      2.45 o
  -4   5   1       15.14       14.52      3.58 o
  -3   5   1        2.31       -0.06      2.84 o
  -2   5   1       16.37       18.86      3.06 o
  -1   5   1       13.52        5.30      2.72 o
   0   5   1       93.30       81.32      4.41 o
   1   5   1       14.54       15.06      3.34 o
   2   5   1       17.20       15.09      2.86 o
   3   5   1        2.36        0.34      2.92 o
   4   5   1       14.92       11.98      3.45 o
   5   5   1       11.28        8.17      3.99 o
  -5   6   1        9.02        5.05      4.63 o
  -4   6   1       11.09       10.90      3.85 o
  -3   6   1       19.49       16.15      4.79 o
  -2   6   1        2.02        3.92      3.51 o
  -1   6   1        6.37       12.69      3.76 o
   0   6   1       20.67       22.91      4.09 o
   1   6   1        6.39        4.68      3.46 o
   2   6   1        1.97       -0.58      3.09 o
   3   6   1       19.52       21.87      4.26 o
   4   6   1       11.05       10.59      4.50 o
   5   6   1        9.13       10.74      4.81 o
  -4   7   1        4.05        5.86      4.79 o
  -3   7   1        2.71       -1.72      4.15 o
  -2   7   1        2.17       -1.06      3.55 o
  -1   7   1        0.92        0.13      4.81 o
   0   7   1        3.20       -1.23      5.35 o
   1   7   1        0.95       -2.74      5.54 o
   2   7   1        2.17        4.02      7.54 o
   3   7   1        2.76        1.55      4.22 o
   4   7   1        3.97       -0.02      4.59 o
  -1   8   1        0.46       -6.39      6.39 o
   0   8   1        0.29       -8.64      8.64 o
   1   8   1        0.47       -6.51      6.51 o
   0   1   2     5011.48     5072.90     37.29 o
   1   1   2    14550.20    14202.51    110.67 o
  -1   2   2      912.63      929.75      8.47 o
   0   2   2       25.78       35.15      1.24 o
   1   2   2      939.15      944.80      7.48 o
   2   2   2     2441.51     2530.77     24.27 o
  -2   3   2      551.84      584.50      6.04 o
  -1   3   2       33.11       22.42      2.32 o
   0   3   2       57.15       74.92      3.15 o
   1   3   2       34.71       27.37      1.69 o
   2   3   2      550.93      578.81      6.51 o
   3   3   2      254.32      212.87      4.03 o
  -3   4   2       89.30       88.46      3.82 o
  -2   4   2      182.05      167.19      3.73 o
  -1   4   2       12.78       13.77      2.15 o
   0   4   2        4.97       22.69      2.44 o
   1   4   2       13.01       12.51      1.94 o
   2   4   2      182.82      174.63      4.57 o
   3   4   2       88.95       80.00      4.04 o
   4   4   2       38.98       38.29      3.43 o
  -4   5   2        1.29        6.59      3.31 o
  -3   5   2        9.06        6.14      2.97 o
  -2   5   2       14.40       15.88      4.18 o
  -1   5   2        2.91        1.89      2.60 o
   0   5   2        5.43        4.73      2.38 o
   1   5   2        3.12        4.31      2.91 o
   2   5   2       14.09       10.98      3.66 o
   3   5   2        8.37       10.17      2.81 o
   4   5   2        1.22        0.85      3.06 o
   5   5   2        0.50        2.09      3.64 o
  -5   6   2        1.89        0.69      4.39 o
  -4   6   2        6.54        7.56      3.80 o
  -3   6   2        5.97        4.92      3.53 o
  -2   6   2        3.56        2.70      3.18 o
  -1   6   2       55.79       64.23      6.13 o
   0   6   2        0.02       -2.69      2.95 o
   1   6   2       55.60       57.93      5.29 o
   2   6   2        3.37        6.48      3.25 o
   3   6   2        6.10        9.13      4.00 o
   4   6   2        6.64        8.16      3.98 o
   5   6   2        1.88        5.90      4.56 o
  -4   7   2        0.34        1.81      4.44 o
  -3   7   2        0.64        2.59      3.95 o
  -2   7   2        1.87        6.10      3.67 o
  -1   7   2        0.83        3.65      5.01 o
   0   7   2        3.53        0.38      4.50 o
   1   7   2        0.81        1.48      6.46 o
   2   7   2        1.88       -1.13      5.86 o
   3   7   2        0.68       -1.54      4.25 o
   4   7   2        0.34       -3.85      4.52 o
  -1   8   2        1.21        8.59      7.46 o
   0   8   2        0.02       -1.98      8.61 o
   1   8   2        1.20       -0.27      7.09 o
   0   1   3     6637.74     6803.41     53.30 o
   1   1   3       24.19       14.98      1.64 o
  -1   2   3      308.46      265.92      4.14 o
   0   2   3      637.23      644.34      5.49 o
   1   2   3      297.49      259.59      3.30 o
   2   2   3     2839.03     2962.96     28.15 o
  -2   3   3      416.65      451.20      5.30 o
  -1   3   3      133.93      131.92      3.04 o
   0   3   3      357.41      358.27      5.59 o
   1   3   3      136.32      137.64      2.72 o
   2   3   3      406.23      438.21      5.31 o
   3   3   3       14.69       26.25      1.98 o
  -3   4   3       64.02       64.18      3.40 o
  -2   4   3        6.89        8.33      1.46 o
  -1   4   3      128.48      122.63      4.42 o
   0   4   3      835.48      799.20     10.58 o
   1   4   3      128.58      124.32      3.78 o
   2   4   3        6.10       11.44      1.61 o
   3   4   3       64.04       63.78      3.00 o
   4   4   3        4.63        2.51      2.45 o
  -4   5   3       18.49       16.17      3.64 o
  -3   5   3        3.84        0.75      2.71 o
  -2   5   3       14.91       20.24      3.09 o
  -1   5   3        4.22        7.43      2.76 o
   0   5   3       61.83       59.51      3.74 o
   1   5   3        4.25        6.45      2.58 o
   2   5   3       14.44       12.08      2.48 o
   3   5   3        4.07        4.42      2.65 o
   4   5   3       18.87       16.16      3.61 o
   5   5   3       11.83        5.58      3.66 o
  -5   6   3        8.54        9.66      4.83 o
  -4   6   3        7.51       13.57      3.97 o
  -3   6   3        6.11        8.20      3.62 o
  -2   6   3        7.81        7.76      2.78 o
  -1   6   3       18.01       16.01      5.93 o
   0   6   3        1.19       11.51      3.60 o
   1   6   3       17.82       16.92      3.92 o
   2   6   3        7.89        7.86      3.33 o
   3   6   3        6.36        6.28      3.88 o
   4   6   3        7.48       11.16      4.16 o
   5   6   3        8.45       12.06      4.88 o
  -4   7   3        7.07        2.39      4.61 o
  -3   7   3        5.56        6.83      4.15 o
  -2   7   3        2.84       -2.80      4.74 o
  -1   7   3        1.52        4.02      4.95 o
   0   7   3        2.76       -3.93      3.93 o
   1   7   3        1.56        0.62      5.48 o
   2   7   3        2.95        0.78      6.51 o
   3   7   3        5.49       -0.56      4.30 o
   4   7   3        7.04       -1.40      4.56 o
  -1   8   3        0.97       -6.42      6.95 o
   0   8   3        0.04       -4.34      8.54 o
   1   8   3        0.97       -6.03      6.80 o
   0   1   4     5433.98     5446.14     45.13 o
   1   1   4    10356.51    10083.30     85.55 o
  -1   2   4      153.95      148.05      3.38 o
   0   2   4        0.53        0.50      0.72 o
   1   2   4      151.54      148.84      2.87 o
   2   2   4      748.11      800.25      9.98 o
  -2   3   4       70.72       56.67      2.17 o
  -1   3   4      104.18      100.72      3.05 o
   0   3   4      240.98      288.24      4.50 o
   1   3   4      103.52       90.63      2.12 o
   2   3   4       72.17       56.08      2.67 o
   3   3   4        8.19        4.21      1.45 o
  -3   4   4      188.44      180.56      5.29 o
  -2   4   4       31.33       31.71      1.75 o
  -1   4   4       30.12       28.86      2.43 o
   0   4   4       13.59       18.13      1.83 o
   1   4   4       32.03       27.60      2.13 o
   2   4   4       31.76       33.57      1.99 o
   3   4   4      186.99      188.42      5.02 o
   4   4   4        6.15        3.50      2.58 o
  -4   5   4       21.81       24.07      3.72 o
  -3   5   4        4.67        3.33      2.72 o
  -2   5   4       89.40       87.70      4.57 o
  -1   5   4       66.61       70.84      3.86 o
   0   5   4       11.60        9.48      1.97 o
   1   5   4       66.60       64.61      5.20 o
   2   5   4       87.98       82.79      4.07 o
   3   5   4        4.31        2.03      3.72 o
   4   5   4       22.00       26.43      3.94 o
   5   5   4        0.58        2.26      3.95 o
  -5   6   4        2.70        8.64      4.72 o
  -4   6   4        2.17        4.59      4.35 o
  -3   6   4        1.11        0.58      3.61 o
  -2   6   4        8.79        5.29      2.73 o
  -1   6   4        7.04       -2.02      2.66 o
   0   6   4       47.84       55.30      5.63 o
   1   6   4        7.18        8.72      3.83 o
   2   6   4        8.30       -0.06      3.32 o
   3   6   4        1.16       -1.84      3.55 o
   4   6   4        2.24        8.90      4.11 o
   5   6   4        2.66       14.50      4.89 o
  -4   7   4        1.29        6.05      4.65 o
  -3   7   4        0.70        1.95      3.87 o
  -2   7   4        0.44       -1.56      3.46 o
  -1   7   4        3.25        0.13      4.88 o
   0   7   4        1.68        0.39      4.27 o
   1   7   4        3.08        7.28      8.71 o
   2   7   4        0.43        2.06      6.02 o
   3   7   4        0.74       -3.08      4.11 o
   4   7   4        1.30        4.42      4.69 o
  -1   8   4        0.46       -6.71      6.71 o
   0   8   4        0.57       -6.82      8.49 o
   1   8   4        0.47       -8.92      9.08 o
   0   1   5      215.51      206.61      2.74 o
   1   1   5     6423.05     6292.05     54.90 o
  -1   2   5       51.47       67.13      1.51 o
   0   2   5      119.42       94.65      1.76 o
   1   2   5       48.78       62.39      1.64 o
   2   2   5       26.24       47.80      5.27 o
  -2   3   5      170.69      165.30      3.10 o
  -1   3   5      802.65      846.02     10.79 o
   0   3   5      332.31      343.24      5.05 o
   1   3   5      794.29      826.15      7.97 o
   2   3   5      176.76      177.08      3.16 o
   3   3   5       49.82       54.24      2.18 o
  -3   4   5       31.61       24.35      2.67 o
  -2   4   5       27.16       28.84      1.74 o
  -1   4   5      134.64      128.89      4.29 o
   0   4   5       41.50       52.86      2.43 o
   1   4   5      134.56      133.60      3.60 o
   2   4   5       28.53       28.00      1.90 o
   3   4   5       32.24       28.53      2.39 o
   4   4   5        4.83        8.18      2.75 o
  -4   5   5        9.61       10.81      3.23 o
  -3   5   5        2.62        2.63      2.71 o
  -2   5   5       67.16       64.53      3.83 o
  -1   5   5       77.77       76.40      4.12 o
   0   5   5       36.72       32.66      2.56 o
   1   5   5       79.89       70.30      4.30 o
   2   5   5       68.63       61.43      3.64 o
   3   5   5        2.80        0.64      2.96 o
   4   5   5        9.63       10.28      3.19 o
   5   5   5        3.37        0.88      4.22 o
  -5   6   5       12.57       13.93      4.97 o
  -4   6   5        9.62        8.99      3.82 o
  -3   6   5       17.21       16.40      3.93 o
  -2   6   5        2.74        1.85      2.50 o
  -1   6   5        0.89        1.03      2.56 o
   0   6   5       17.26       15.75      4.15 o
   1   6   5        0.96        3.44      3.60 o
   2   6   5        2.60       -3.10      3.10 o
   3   6   5       17.35       21.25      4.43 o
   4   6   5        9.78       11.94      5.32 o
   5   6   5       12.44       16.73      5.17 o
  -4   7   5        4.95        2.92      4.30 o
  -3   7   5        4.49       -0.12      3.88 o
  -2   7   5        6.76        9.60      3.87 o
  -1   7   5        0.18        0.59      3.37 o
   0   7   5        3.86       -2.73      5.88 o
   1   7   5        0.16        0.79      5.66 o
   2   7   5        6.85        2.03      6.04 o
   3   7   5        4.50        6.31      5.01 o
   4   7   5        4.84        1.91      4.80 o
  -1   8   5        1.32       -0.44      6.09 o
   0   8   5        0.14        1.12      8.71 o
   1   8   5        1.34       -2.29      6.72 o
   0   1   6      197.32      299.90      3.03 o
   1   1   6       39.31       35.00      1.67 o
  -1   2   6      536.07      501.29      5.29 o
   0   2   6       90.85       98.52      1.87 o
   1   2   6      529.30      487.67      4.85 o
   2   2   6     1961.26     1829.37     19.97 o
  -2   3   6       45.23       49.99      1.98 o
  -1   3   6       40.19       40.30      3.05 o
   0   3   6      101.56      108.04      3.08 o
   1   3   6       39.20       39.71      2.04 o
   2   3   6       44.76       49.28      1.82 o
   3   3   6      545.91      532.31      7.74 o
  -3   4   6       20.10       13.26      3.31 o
  -2   4   6      138.17      130.10      3.12 o
  -1   4   6       49.42       57.06      3.97 o
   0   4   6       31.98       31.71      2.04 o
   1   4   6       50.33       56.96      2.36 o
   2   4   6      135.52      130.17      4.52 o
   3   4   6       20.92       25.41      2.45 o
   4   4   6       55.17       50.13      4.11 o
  -4   5   6        1.64        4.77      2.97 o
  -3   5   6       14.28       15.22      3.20 o
  -2   5   6      114.28      120.46      5.01 o
  -1   5   6       44.61       48.18      4.56 o
   0   5   6       13.84       19.13      2.45 o
   1   5   6       45.17       50.76      3.26 o
   2   5   6      114.05      116.16      6.09 o
   3   5   6       13.23       10.03      3.41 o
   4   5   6        1.69        0.37      2.87 o
   5   5   6        9.50        4.78      3.67 o
  -5   6   6        0.90        7.34      4.74 o
  -4   6   6        0.69        8.01      3.71 o
  -3   6   6        3.37        4.41      3.47 o
  -2   6   6        0.77       -2.33      2.36 o
  -1   6   6       23.44       24.96      3.32 o
   0   6   6        0.15       -2.36      3.40 o
   1   6   6       22.48       29.54      4.90 o
   2   6   6        0.60       -1.88      3.16 o
   3   6   6        3.36        2.00      5.18 o
   4   6   6        0.75        2.87      3.92 o
   5   6   6        0.89        9.75      4.91 o
  -4   7   6        0.98        1.83      4.23 o
  -3   7   6        2.02       -1.90      3.91 o
  -2   7   6        0.89        6.40      5.06 o
  -1   7   6        3.12        2.77      3.82 o
   0   7   6       19.05       16.00      5.62 o
   1   7   6        3.04        5.24      5.89 o
   2   7   6        0.89        4.78      8.37 o
   3   7   6        2.10       -1.89      4.33 o
   4   7   6        0.98        1.79      4.62 o
  -1   8   6        0.48        4.30      6.14 o
   0   8   6        0.00       -5.57      8.49 o
   1   8   6        0.45       -6.22      6.22 o
   0   1   7      475.03      495.07      4.50 o
   1   1   7     1575.12     1656.85     16.01 o
  -1   2   7      310.17      304.25      3.61 o
   0   2   7      947.07      869.22      8.54 o
   1   2   7      300.62      299.09      3.41 o
   2   2   7      151.49      166.25      5.76 o
  -2   3   7      218.98      205.07      3.57 o
  -1   3   7      755.78      758.26      9.95 o
   0   3   7        5.64       -1.11      1.24 o
   1   3   7      754.43      757.63      7.41 o
   2   3   7      219.43      204.14      3.45 o
   3   3   7        0.60        7.10      1.73 o
  -3   4   7      192.00      175.67      4.79 o
  -2   4   7        8.96       10.43      1.54 o
  -1   4   7      106.47      105.08      3.95 o
   0   4   7      305.03      286.10      5.24 o
   1   4   7      107.08      104.01      3.07 o
   2   4   7       10.01       12.53      1.59 o
   3   4   7      190.35      175.63      4.96 o
   4   4   7       20.74       21.89      3.16 o
  -4   5   7        7.36       12.20      3.23 o
  -3   5   7        1.45        4.56      2.79 o
  -2   5   7       67.85       76.10      5.10 o
  -1   5   7       63.95       72.56      4.19 o
   0   5   7       55.95       49.10      3.20 o
   1   5   7       64.43       67.45      3.85 o
   2   5   7       68.54       71.28      4.08 o
   3   5   7        1.60        1.17      2.93 o
   4   5   7        7.48       10.76      3.28 o
   5   5   7       12.88       12.32      3.74 o
  -5   6   7       10.24       12.33      4.54 o
  -4   6   7        3.21        1.28      3.52 o
  -3   6   7        5.41       -0.54      3.37 o
  -2   6   7        6.04        6.18      2.66 o
  -1   6   7       26.88       22.08      3.30 o
   0   6   7       14.80       14.96      4.18 o
   1   6   7       26.37       24.70      4.62 o
   2   6   7        6.23        3.63      3.38 o
   3   6   7        5.71        0.25      4.54 o
   4   6   7        3.07        2.97      3.55 o
   5   6   7       10.38       10.81      4.74 o
  -4   7   7        9.16       14.99      4.70 o
  -3   7   7        7.00        8.89      5.34 o
  -2   7   7        2.63        0.00      4.22 o
  -1   7   7        1.11        4.23      4.00 o
   0   7   7        3.14       -1.73      4.73 o
   1   7   7        1.16        5.94      6.01 o
   2   7   7        2.70        1.53      6.24 o
   3   7   7        7.07       13.94      4.94 o
   4   7   7        9.16       12.76      5.01 o
  -1   8   7        0.70       -3.11      6.76 o
   0   8   7        0.00       -9.23      9.23 o
   1   8   7        0.70       -2.50      6.79 o
   0   0   8      487.12      630.41     10.46 o
   0   1   8    10792.52    10259.45     80.13 o
   1   1   8    11167.72    11118.49    105.46 o
  -1   2   8       53.23       53.07      1.52 o
   0   2   8       44.83       56.36      1.51 o
   1   2   8       50.55       51.14      1.37 o
   2   2   8       33.03       47.70      3.33 o
  -2   3   8      120.68      119.77      3.05 o
  -1   3   8      195.45      202.98      3.97 o
   0   3   8        3.34        2.32      1.05 o
   1   3   8      191.64      194.32      2.93 o
   2   3   8      118.86      113.77      2.68 o
   3   3   8       51.93       49.20      2.59 o
  -3   4   8      255.21      248.36      5.56 o
  -2   4   8      121.15      116.64      3.44 o
  -1   4   8       30.26       33.40      2.59 o
   0   4   8       25.75       27.02      2.13 o
   1   4   8       30.36       33.19      1.99 o
   2   4   8      121.81      108.80      3.15 o
   3   4   8      250.43      238.41      5.56 o
   4   4   8       10.88       11.29      2.85 o
  -4   5   8       22.83       27.28      3.79 o
  -3   5   8       10.48        9.83      3.42 o
  -2   5   8        4.99        6.96      2.39 o
  -1   5   8       89.41       86.50      4.82 o
   0   5   8       51.76       40.64      3.04 o
   1   5   8       88.11       87.66      4.26 o
   2   5   8        5.35       10.57      2.38 o
   3   5   8       10.64       12.29      3.51 o
   4   5   8       22.50       21.93      3.67 o
   5   5   8        7.28        3.46      3.37 o
  -5   6   8        1.07        9.10      4.37 o
  -4   6   8        0.64        4.16      3.68 o
  -3   6   8        3.43        5.47      3.42 o
  -2   6   8        7.45        9.04      2.74 o
  -1   6   8       39.41       35.43      3.70 o
   0   6   8       17.42       18.85      4.40 o
   1   6   8       39.50       38.17      5.19 o
   2   6   8        6.91       10.54      3.65 o
   3   6   8        3.34        1.24      4.04 o
   4   6   8        0.67        3.92      3.77 o
   5   6   8        1.07        5.49      5.41 o
  -4   7   8        0.12       -2.67      4.15 o
  -3   7   8        0.15       -0.75      3.92 o
  -2   7   8        0.13        1.96      3.52 o
  -1   7   8        7.59       14.58      5.31 o
   0   7   8        1.14       -1.59      4.76 o
   1   7   8        7.55       12.45      6.60 o
   2   7   8        0.11       -2.33      5.70 o
   3   7   8        0.16        1.47      5.56 o
   4   7   8        0.12       -2.09      4.38 o
  -1   8   8        0.13       -0.02      7.04 o
   0   8   8        0.01       -6.68      6.68 o
   1   8   8        0.14        6.12      7.01 o
   0   1   9       87.45       93.79      2.43 o
   1   1   9     1686.13     1619.47     16.07 o
  -1   2   9       38.83       30.34      1.30 o
   0   2   9      256.26      274.96      3.45 o
   1   2   9       36.40       27.37      1.58 o
   2   2   9     1330.71     1349.28     15.15 o
  -2   3   9       45.01       61.61      2.55 o
  -1   3   9      178.74      178.87      3.40 o
   0   3   9      262.08      294.08      4.73 o
   1   3   9      183.30      189.20      3.23 o
   2   3   9       46.23       58.09      2.11 o
   3   3   9      324.19      306.53      5.50 o
  -3   4   9      102.35       99.72      4.22 o
  -2   4   9       16.96       10.63      1.73 o
  -1   4   9      255.79      239.98      5.65 o
   0   4   9       49.27       48.63      2.58 o
   1   4   9      261.56      232.58      4.00 o
   2   4   9       17.04       10.42      1.57 o
   3   4   9      103.29      103.88      4.17 o
   4   4   9        0.27       -0.19      2.43 o
  -4   5   9       11.31       15.64      3.43 o
  -3   5   9        1.55       -0.08      3.13 o
  -2   5   9       87.43       90.83      4.01 o
  -1   5   9      113.38      113.64      4.35 o
   0   5   9        1.94        6.39      2.13 o
   1   5   9      114.76      110.45      4.00 o
   2   5   9       87.67       93.69      4.21 o
   3   5   9        1.48        0.69      2.90 o
   4   5   9       11.28        5.14      3.03 o
   5   5   9        2.52        0.85      3.29 o
  -5   6   9       12.19        8.79      5.52 o
  -4   6   9        6.41       -0.03      3.52 o
  -3   6   9        1.11        0.28      3.28 o
  -2   6   9        8.56       10.94      2.82 o
  -1   6   9        8.29        8.36      2.93 o
   0   6   9        0.93        1.98      3.66 o
   1   6   9        8.44       15.84      3.15 o
   2   6   9        8.57        7.50      3.90 o
   3   6   9        1.09        1.11      4.90 o
   4   6   9        6.61        2.55      3.74 o
   5   6   9       12.01       15.96      4.68 o
  -4   7   9        6.43        8.48      4.55 o
  -3   7   9        5.56       -0.27      4.05 o
  -2   7   9        6.14        8.15     12.87 o
  -1   7   9        2.43        2.87      3.75 o
   0   7   9        0.21        3.48      5.04 o
   1   7   9        2.35       10.55      6.00 o
   2   7   9        6.14        9.27      6.65 o
   3   7   9        5.55       10.92      6.07 o
   4   7   9        6.46        6.55      4.94 o
  -1   8   9        0.77       -1.60      6.28 o
   0   8   9        0.01       -6.70      6.70 o
   1   8   9        0.80        5.19      8.23 o
   0   1  10      771.30      766.76      7.04 o
   1   1  10     1048.90      986.06     10.19 o
  -1   2  10     1500.29     1562.60     19.18 o
   0   2  10        7.22       10.36      1.33 o
   1   2  10     1480.50     1534.25     14.28 o
   2   2  10      178.59      143.56      3.04 o
  -2   3  10       58.72       58.74      2.31 o
  -1   3  10      491.25      504.78      7.15 o
   0   3  10       91.37       81.97      2.33 o
   1   3  10      490.91      506.34      6.08 o
   2   3  10       58.08       61.53      2.16 o
   3   3  10     1038.16      980.77     12.45 o
  -3   4  10       24.58       28.58      2.56 o
  -2   4  10       35.57       34.13      2.33 o
  -1   4  10       16.12       18.43      2.12 o
   0   4  10       59.35       68.09      2.72 o
   1   4  10       15.84       17.93      1.52 o
   2   4  10       32.38       30.17      1.98 o
   3   4  10       25.60       33.34      2.99 o
   4   4  10       29.60       29.94      3.42 o
  -4   5  10        2.80        7.09      3.11 o
  -3   5  10       16.57        9.99      3.01 o
  -2   5  10      104.33      114.82      6.44 o
  -1   5  10       29.26       37.81      3.03 o
   0   5  10       45.24       47.40      2.66 o
   1   5  10       29.32       40.55      2.50 o
   2   5  10      104.57      105.24      4.24 o
   3   5  10       16.76       15.28      3.62 o
   4   5  10        2.95        1.62      2.87 o
   5   5  10        7.48       10.18      3.97 o
  -5   6  10        0.77        5.05      4.33 o
  -4   6  10        0.23        0.07      3.57 o
  -3   6  10        5.57        6.82      4.87 o
  -2   6  10        1.75        0.53      2.53 o
  -1   6  10        0.96        3.46      2.81 o
   0   6  10       17.67       17.76      3.70 o
   1   6  10        1.09        2.71      2.22 o
   2   6  10        1.94        1.62      3.09 o
   3   6  10        5.45        4.29      4.12 o
   4   6  10        0.20       -1.67      3.45 o
   5   6  10        0.78        3.96      4.28 o
  -4   7  10        1.21        6.18      7.09 o
  -3   7  10        0.26        2.18      4.03 o
  -2   7  10        3.59       -0.03      3.91 o
  -1   7  10        0.33       -1.92      4.26 o
   0   7  10       27.75       28.91      5.69 o
   1   7  10        0.35        3.76      3.08 o
   2   7  10        3.51        1.06      6.36 o
   3   7  10        0.23       -0.22      8.60 o
   4   7  10        1.22       -0.77      8.05 o
   0   8  10        0.14       -7.59      7.59 o
   0   1  11        8.57        9.79      0.63 o
   1   1  11      797.09      831.57      8.79 o
  -1   2  11      270.90      263.36      5.31 o
   0   2  11        4.00        4.97      0.82 o
   1   2  11      258.02      248.29      3.66 o
   2   2  11       61.88       61.04      1.85 o
  -2   3  11      239.88      236.91      4.26 o
  -1   3  11     1249.37     1154.32     14.00 o
   0   3  11      215.69      179.48      3.43 o
   1   3  11     1252.69     1155.34     12.34 o
   2   3  11      240.46      240.78      3.93 o
   3   3  11       14.60       28.99      2.24 o
  -3   4  11       46.28       47.70      3.55 o
  -2   4  11       65.17       62.79      3.28 o
  -1   4  11      122.69      122.05      3.36 o
   0   4  11        3.68        3.15      1.58 o
   1   4  11      123.63      123.79      3.10 o
   2   4  11       67.15       64.55      2.61 o
   3   4  11       45.47       45.02      3.08 o
   4   4  11        0.19        3.87      2.58 o
  -4   5  11        5.67        7.97      3.21 o
  -3   5  11        3.54        0.84      2.70 o
  -2   5  11       18.87       19.58      2.57 o
  -1   5  11      136.25      128.91      5.78 o
   0   5  11      151.22      153.80      4.36 o
   1   5  11      134.45      128.67      5.06 o
   2   5  11       18.22       18.23      2.42 o
   3   5  11        3.33        1.81      3.15 o
   4   5  11        5.74        6.06      3.16 o
   5   5  11        9.55        8.78      3.88 o
  -5   6  11       10.59       11.51      4.50 o
  -4   6  11        6.25        5.69      3.86 o
  -3   6  11        9.62       11.52      3.80 o
  -2   6  11        1.13        0.65      2.78 o
  -1   6  11        3.20        0.53      2.72 o
   0   6  11        7.37        8.88      2.96 o
   1   6  11        3.03       -0.98      2.15 o
   2   6  11        1.27       -0.90      3.02 o
   3   6  11        9.58       15.44      4.73 o
   4   6  11        6.09        4.25      3.82 o
   5   6  11       10.78        5.05      4.46 o
  -3   7  11        3.36       -1.25      3.96 o
  -2   7  11        3.75        1.89      5.89 o
  -1   7  11        0.12       -3.62      3.62 o
   0   7  11        0.72        2.47      3.48 o
   1   7  11        0.10       -0.20      5.35 o
   2   7  11        3.67        6.63      6.38 o
   3   7  11        3.42        3.35      6.09 o
   0   8  11        0.46      -10.94     10.94 o
   0   0  12     3779.13     3915.56     60.91 o
   0   1  12      359.79      337.32      3.53 o
   1   1  12     5533.89     5326.06     51.01 o
  -1   2  12      332.47      319.25      5.10 o
   0   2  12        0.78       -0.62      0.75 o
   1   2  12      326.15      307.89      4.26 o
   2   2  12        0.90        0.37      0.89 o
  -2   3  12      290.88      276.98      5.04 o
  -1   3  12       54.73       54.82      2.01 o
   0   3  12      336.60      333.66      4.83 o
   1   3  12       55.92       60.09      2.24 o
   2   3  12      283.46      268.44      4.26 o
   3   3  12       13.15       13.13      1.87 o
  -3   4  12      148.05      135.68      4.51 o
  -2   4  12       91.33       84.25      3.84 o
  -1   4  12       11.73        9.12      1.64 o
   0   4  12      109.40      119.65      4.29 o
   1   4  12       11.53        8.78      1.46 o
   2   4  12       90.63       85.92      2.99 o
   3   4  12      149.59      149.00      4.66 o
   4   4  12        5.58        8.80      2.74 o
  -4   5  12       14.87        9.49      3.17 o
  -3   5  12        2.93       -1.30      2.75 o
  -2   5  12       33.08       29.99      2.86 o
  -1   5  12       60.93       64.83      3.72 o
   0   5  12        4.85       18.77      2.14 o
   1   5  12       59.46       67.60      3.11 o
   2   5  12       34.52       28.45      2.75 o
   3   5  12        3.00        3.82      3.22 o
   4   5  12       14.47       19.10      3.59 o
   5   5  12        0.15       -3.43      3.43 o
  -5   6  12        2.24        9.92      4.51 o
  -4   6  12        1.23       -2.66      3.52 o
  -3   6  12        3.76       -1.97      3.55 o
  -2   6  12       16.41       11.56      3.96 o
  -1   6  12        7.30       11.59      3.31 o
   0   6  12       14.39       18.32      3.80 o
   1   6  12        7.28        9.94      2.38 o
   2   6  12       17.04       14.80      3.70 o
   3   6  12        3.67        5.85      4.51 o
   4   6  12        1.18        2.61      3.73 o
   5   6  12        2.26        8.13      4.41 o
  -3   7  12        2.48        3.41      4.19 o
  -2   7  12        0.15       -2.22      3.61 o
  -1   7  12        3.75        1.69      8.22 o
   0   7  12       14.22        9.75      5.32 o
   1   7  12        3.95        2.12      3.16 o
   2   7  12        0.14       -4.30      5.29 o
   3   7  12        2.44        8.80      6.09 o
   0   8  12        1.09       -6.59      6.59 o
   0   1  13     1080.57     1032.36      9.95 o
   1   1  13     2015.84     1961.35     18.77 o
  -1   2  13      567.35      569.29      8.16 o
   0   2  13        3.25        4.47      0.93 o
   1   2  13      584.18      582.86      6.85 o
   2   2  13       54.23       55.00      2.51 o
  -2   3  13      149.81      161.86      3.75 o
  -1   3  13      270.10      256.51      4.51 o
   0   3  13      242.10      218.90      3.80 o
   1   3  13      272.00      264.49      4.74 o
   2   3  13      151.40      161.46      3.29 o
   3   3  13       80.89      103.54      3.50 o
  -3   4  13       74.82       76.77      5.11 o
  -2   4  13        1.87        4.50      1.95 o
  -1   4  13       24.71       30.95      2.19 o
   0   4  13      239.15      252.58      4.73 o
   1   4  13       26.61       34.35      1.95 o
   2   4  13        2.06        1.41      1.50 o
   3   4  13       75.30       83.09      3.59 o
   4   4  13        0.14        2.28      2.60 o
  -4   5  13       11.75        8.67      3.26 o
  -3   5  13        1.19        2.81      2.81 o
  -2   5  13       14.49       19.95      2.64 o
  -1   5  13       51.56       46.37      4.03 o
   0   5  13       19.50       17.12      2.15 o
   1   5  13       49.82       50.99      2.54 o
   2   5  13       14.19       18.41      2.82 o
   3   5  13        1.08        2.48      3.18 o
   4   5  13       11.44       12.89      3.38 o
   5   5  13       12.30        8.23      4.79 o
  -5   6  13        6.35        8.54      4.44 o
  -4   6  13        4.76        2.36      4.41 o
  -3   6  13        5.47        6.25      3.69 o
  -2   6  13       24.07       25.66      3.70 o
  -1   6  13       59.29       54.46      4.65 o
   0   6  13        0.55        4.79      3.01 o
   1   6  13       59.30       56.74      3.58 o
   2   6  13       23.94       18.26      3.81 o
   3   6  13        5.21        8.67      4.41 o
   4   6  13        4.83        3.91      3.79 o
   5   6  13        6.27        8.21      4.33 o
  -3   7  13        4.03        5.53      4.60 o
  -2   7  13        3.31        4.16      3.99 o
  -1   7  13        6.71        1.98      4.94 o
   0   7  13        0.54        9.09      3.97 o
   1   7  13        6.70       12.78      7.35 o
   2   7  13        3.24        4.15      6.31 o
   3   7  13        4.00        8.23      7.13 o
   0   8  13        0.10       -5.27     13.03 o
   0   1  14      986.50      951.73      9.28 o
   1   1  14      284.87      294.35      4.71 o
  -1   2  14      346.31      339.06      5.20 o
   0   2  14      280.52      237.70      3.84 o
   1   2  14      343.62      346.02      4.44 o
   2   2  14      204.06      180.83      3.15 o
  -2   3  14        3.94       10.58      1.54 o
  -1   3  14      274.51      260.32      4.60 o
   0   3  14      248.68      220.69      3.84 o
   1   3  14      278.25      273.48      4.47 o
   2   3  14        3.83        8.66      1.32 o
   3   3  14      321.64      295.72      5.41 o
  -3   4  14       15.62       21.63      2.76 o
  -2   4  14      172.69      166.73      5.04 o
  -1   4  14      107.97      104.45      3.50 o
   0   4  14        5.04        5.61      1.43 o
   1   4  14      106.91      101.70      3.28 o
   2   4  14      174.00      166.01      4.53 o
   3   4  14       15.26       19.13      2.36 o
   4   4  14       26.26       24.06      3.60 o
  -4   5  14        0.11        1.13      2.92 o
  -3   5  14       22.22       22.20      3.46 o
  -2   5  14       35.12       36.06      2.98 o
  -1   5  14       28.88       28.93      3.02 o
   0   5  14       29.54       43.06      2.78 o
   1   5  14       27.71       32.48      3.04 o
   2   5  14       36.15       35.44      2.90 o
   3   5  14       23.41       27.40      4.18 o
   4   5  14        0.15        2.41      3.20 o
   5   5  14        2.32        3.60      3.79 o
  -5   6  14        0.25        2.80      4.28 o
  -4   6  14        3.83        4.83      4.12 o
  -3   6  14        3.80        7.72      3.69 o
  -2   6  14        4.38        9.49      3.51 o
  -1   6  14       42.46       55.06      7.10 o
   0   6  14        8.58       12.24      3.37 o
   1   6  14       43.65       52.08      3.43 o
   2   6  14        4.77        9.07      3.40 o
   3   6  14        3.74       -2.02      4.17 o
   4   6  14        3.77        1.42      3.72 o
   5   6  14        0.25        7.62      4.47 o
  -3   7  14        0.99        7.34      4.40 o
  -2   7  14        5.26        8.97      4.05 o
  -1   7  14        2.44        6.58      5.24 o
   0   7  14        0.46       -0.81      3.75 o
   1   7  14        2.48       -1.09      3.53 o
   2   7  14        5.20        3.26      6.32 o
   3   7  14        0.95        1.33      6.65 o
   0   1  15      215.11      207.46      2.66 o
   1   1  15      222.57      229.53      3.08 o
  -1   2  15       53.53       50.16      2.00 o
   0   2  15     1535.45     1507.49     17.02 o
   1   2  15       58.98       55.91      1.97 o
   2   2  15      171.99      162.81      3.15 o
  -2   3  15       39.93       39.56      2.18 o
  -1   3  15       46.44       49.69      2.21 o
   0   3  15      833.62      801.98      9.85 o
   1   3  15       48.64       50.91      2.14 o
   2   3  15       40.70       39.78      2.02 o
   3   3  15       87.86       96.24      3.61 o
  -3   4  15       20.48       23.94      2.84 o
  -2   4  15      128.94      132.75      4.59 o
  -1   4  15      106.02      109.98      3.71 o
   0   4  15       38.82       42.39      2.48 o
   1   4  15      104.40      117.96      3.50 o
   2   4  15      126.82      128.45      4.16 o
   3   4  15       20.59       24.41      2.47 o
   4   4  15        0.87        0.47      2.74 o
  -4   5  15       11.67       14.07      3.45 o
  -3   5  15        8.03        7.41      3.03 o
  -2   5  15       88.82       77.45      3.91 o
  -1   5  15       30.11       35.65      2.75 o
   0   5  15       76.69       71.55      3.30 o
   1   5  15       30.32       34.45      2.55 o
   2   5  15       87.36       81.04      3.86 o
   3   5  15        7.93        4.84      3.30 o
   4   5  15       11.75       11.79      3.65 o
   5   5  15       11.87       13.23      4.07 o
  -5   6  15        5.16        8.53      4.48 o
  -4   6  15        9.26       12.24      4.22 o
  -3   6  15        8.71        4.04      4.05 o
  -2   6  15        7.19        9.75      3.90 o
  -1   6  15        8.65       15.55      3.46 o
   0   6  15       94.50       99.45      7.18 o
   1   6  15        8.64        8.18      2.48 o
   2   6  15        6.98       13.65      3.58 o
   3   6  15        8.69       12.85      4.79 o
   4   6  15        9.11        3.60      3.85 o
   5   6  15        5.23       10.38      4.84 o
  -3   7  15        1.27        3.06      4.88 o
  -2   7  15        5.04        7.17      5.87 o
  -1   7  15        0.12        0.29      3.41 o
   0   7  15        4.45       -3.30      4.89 o
   1   7  15        0.11       -0.82      3.59 o
   2   7  15        4.94        0.30      6.09 o
   3   7  15        1.24        2.20      7.42 o
   0   0  16     4779.04     4457.98     62.91 o
   0   1  16      112.14      105.05      2.07 o
   1   1  16       50.23       41.14      1.62 o
  -1   2  16       74.36       96.41      3.39 o
   0   2  16     1103.21     1104.61     13.45 o
   1   2  16       77.14       96.12      2.39 o
   2   2  16      214.41      179.12      3.32 o
  -2   3  16      241.93      208.73      4.17 o
  -1   3  16       86.80      107.91      3.11 o
   0   3  16        1.05        8.28      1.46 o
   1   3  16       88.81      108.15      2.97 o
   2   3  16      241.48      216.75      4.01 o
   3   3  16      164.20      133.69      4.42 o
  -3   4  16       98.80      105.69      5.02 o
  -2   4  16       65.82       74.55      3.58 o
  -1   4  16       92.26       92.24      3.45 o
   0   4  16      119.04      134.31      3.82 o
   1   4  16       91.78       91.60      3.18 o
   2   4  16       64.51       75.25      3.49 o
   3   4  16      100.37      101.32      4.42 o
   4   4  16        2.63        3.03      2.86 o
  -4   5  16       11.00        7.04      3.25 o
  -3   5  16        0.13        2.92      2.91 o
  -2   5  16       38.18       41.13      3.19 o
  -1   5  16       61.25       62.80      3.40 o
   0   5  16       20.91       25.11      2.32 o
   1   5  16       61.79       64.28      3.48 o
   2   5  16       39.03       45.04      4.14 o
   3   5  16        0.13        2.47      2.93 o
   4   5  16       10.96       10.74      3.65 o
   5   5  16        0.31        4.28      3.73 o
  -5   6  16        1.87       -1.52      4.03 o
  -4   6  16        0.36       -0.02      3.67 o
  -3   6  16        1.60        3.16      3.53 o
  -2   6  16       14.46       13.90      3.96 o
  -1   6  16       10.43        9.49      2.84 o
   0   6  16       15.38       23.47      2.95 o
   1   6  16       10.71        6.32      2.48 o
   2   6  16       14.64       22.73      4.74 o
   3   6  16        1.52        0.33      4.20 o
   4   6  16        0.35        1.13      4.28 o
   5   6  16        1.85        3.14      4.47 o
  -3   7  16        3.55        7.18      4.76 o
  -2   7  16        1.50        0.43      4.22 o
  -1   7  16        2.67        6.25      4.07 o
   0   7  16        4.35        5.83      3.61 o
   1   7  16        2.95        5.80      3.80 o
   2   7  16        1.48        3.28      7.94 o
   3   7  16        3.53        2.65      5.61 o
   0   1  17        2.23        2.58      0.97 o
   1   1  17      110.46      116.19      2.06 o
  -1   2  17     1115.89     1116.11     13.67 o
   0   2  17     1092.49     1029.07     12.66 o
   1   2  17     1106.58     1115.57     12.66 o
   2   2  17      208.69      168.64      4.31 o
  -2   3  17      132.89      145.12      3.33 o
  -1   3  17       58.35       65.54      2.92 o
   0   3  17      113.92      116.99      3.19 o
   1   3  17       61.02       72.13      2.69 o
   2   3  17      134.65      146.36      3.54 o
   3   3  17       16.53       17.21      2.56 o
  -3   4  17       53.46       67.62      4.41 o
  -2   4  17      205.47      199.36      4.73 o
  -1   4  17       30.50       32.16      2.68 o
   0   4  17       21.88       29.76      2.43 o
   1   4  17       29.55       33.66      2.17 o
   2   4  17      203.12      200.90      5.28 o
   3   4  17       53.63       61.63      3.68 o
   4   4  17       11.13       14.24      3.26 o
  -4   5  17       10.25       10.99      3.48 o
  -3   5  17       18.63       18.79      3.51 o
  -2   5  17        9.43        7.18      2.34 o
  -1   5  17       10.14        9.05      2.18 o
   0   5  17      102.40      105.26      4.29 o
   1   5  17        9.41       11.82      2.07 o
   2   5  17       10.01        5.79      2.30 o
   3   5  17       18.84       17.16      3.35 o
   4   5  17       10.14        7.90      3.49 o
   5   5  17        4.51       -1.07      3.67 o
  -5   6  17        2.70        4.84      4.63 o
  -4   6  17        6.88        0.22      3.76 o
  -3   6  17        9.90       10.80      3.93 o
  -2   6  17        3.19        2.78      3.20 o
  -1   6  17       20.95       14.49      3.06 o
   0   6  17       17.35       11.42      3.05 o
   1   6  17       20.70       16.84      2.70 o
   2   6  17        3.12        8.95      3.04 o
   3   6  17        9.70       13.08      4.83 o
   4   6  17        6.92       13.18      6.11 o
   5   6  17        2.73        3.43      4.79 o
  -3   7  17        1.87        6.55      4.63 o
  -2   7  17        3.78        8.90      6.36 o
  -1   7  17       11.16       17.23      4.83 o
   0   7  17        8.37        7.32      3.68 o
   1   7  17       11.16       11.47      5.50 o
   2   7  17        3.79       10.52      8.88 o
   3   7  17        1.82       -1.71      5.46 o
   0   1  18     1359.34     1265.86     12.09 o
   1   1  18       19.01       24.98      1.47 o
  -1   2  18      516.78      568.29      7.99 o
   0   2  18      604.28      651.64      8.64 o
   1   2  18      528.71      581.17      7.37 o
   2   2  18      383.67      378.19      5.26 o
  -2   3  18        2.70        3.28      1.31 o
  -1   3  18      164.48      180.99      3.94 o
   0   3  18      275.74      272.80      4.79 o
   1   3  18      162.83      180.40      3.89 o
   2   3  18        2.81        4.52      1.42 o
   3   3  18        7.05        3.59      1.61 o
  -3   4  18        7.04        9.24      2.13 o
  -2   4  18      317.33      302.01      5.34 o
  -1   4  18       89.22       83.73      3.42 o
   0   4  18        1.40        5.39      1.57 o
   1   4  18       89.78       88.74      3.39 o
   2   4  18      319.02      308.17      7.64 o
   3   4  18        7.40        5.64      2.21 o
   4   4  18       39.93       42.46      4.71 o
  -4   5  18        0.87        3.78      3.07 o
  -3   5  18        8.08       10.49      3.62 o
  -2   5  18        2.46       -0.01      2.11 o
  -1   5  18        8.99        8.28      2.20 o
   0   5  18       64.80       73.12      3.52 o
   1   5  18        8.66       10.16      2.06 o
   2   5  18        2.58        5.33      2.29 o
   3   5  18        8.16        4.52      2.97 o
   4   5  18        0.88        8.87      3.37 o
   5   5  18        4.42        5.51      3.89 o
  -5   6  18        0.30        9.37      5.04 o
  -4   6  18        5.67       10.02      4.18 o
  -3   6  18        9.84       15.36      4.01 o
  -2   6  18        0.85       -3.33      3.99 o
  -1   6  18       23.31       29.30      3.52 o
   0   6  18        0.62        0.82      2.41 o
   1   6  18       23.69       30.94      3.10 o
   2   6  18        0.93        4.36      2.89 o
   3   6  18        9.89       17.99      5.06 o
   4   6  18        5.67        4.93      4.78 o
   5   6  18        0.29       -3.21      4.34 o
  -3   7  18        1.14       -2.46      4.38 o
  -2   7  18        3.86        1.70      4.50 o
  -1   7  18        0.94        3.12      3.70 o
   0   7  18        0.15        4.95      3.64 o
   1   7  18        0.90        2.77      4.49 o
   2   7  18        3.85        8.89      6.45 o
   3   7  18        1.19       -4.54      5.36 o
   0   1  19      101.53      118.14      4.75 o
   1   1  19       27.99       38.54      1.38 o
  -1   2  19      792.47      806.32     10.49 o
   0   2  19      192.09      211.42      6.67 o
   1   2  19      806.53      808.00      9.70 o
   2   2  19      417.17      436.62      6.03 o
  -2   3  19       98.99      105.39      3.08 o
  -1   3  19       59.24       70.84      2.72 o
   0   3  19        9.91       15.87      1.57 o
   1   3  19       54.84       64.25      2.62 o
   2   3  19       96.62      108.57      3.34 o
   3   3  19       27.41        9.25      1.81 o
  -3   4  19       25.78       31.83      2.77 o
  -2   4  19      107.67      115.12      3.47 o
  -1   4  19      271.13      255.15      6.44 o
   0   4  19      356.88      307.89      6.00 o
   1   4  19      266.90      247.89      4.87 o
   2   4  19      108.63      112.95      4.31 o
   3   4  19       26.06       29.60      2.87 o
   4   4  19       25.54       17.98      3.45 o
  -4   5  19        8.92        6.70      3.29 o
  -3   5  19        9.26       14.44      3.36 o
  -2   5  19        3.19        1.52      2.30 o
  -1   5  19       38.65       32.29      3.44 o
   0   5  19       43.36       46.21      3.05 o
   1   5  19       40.04       37.77      2.76 o
   2   5  19        3.30        1.66      2.29 o
   3   5  19        9.10        8.28      2.71 o
   4   5  19        9.06       13.57      3.62 o
   5   5  19        7.99        9.28      3.92 o
  -5   6  19        2.18       -0.37      4.50 o
  -4   6  19        0.73        4.25      3.82 o
  -3   6  19        7.36        8.34      3.89 o
  -2   6  19        4.70        7.18      3.33 o
  -1   6  19        4.63        0.85      3.44 o
   0   6  19       34.87       31.95      3.35 o
   1   6  19        4.49        7.72      2.88 o
   2   6  19        4.47        6.54      3.84 o
   3   6  19        7.60        2.28      4.49 o
   4   6  19        0.73       -1.60      4.45 o
   5   6  19        2.07        2.21      5.00 o
  -3   7  19        1.92       -3.52      4.20 o
  -2   7  19        1.58        6.20      4.11 o
  -1   7  19        1.68       -2.17      3.61 o
   0   7  19        0.59       -3.59      3.59 o
   1   7  19        1.67       -3.31      3.86 o
   2   7  19        1.56       -0.84      7.16 o
   3   7  19        1.84        9.25      7.16 o
   0   0  20     9547.71     8925.44    136.37 o
   0   1  20     1249.46     1338.44     12.39 o
   1   1  20        0.43        4.99      1.22 o
  -1   2  20      442.45      389.23      5.98 o
   0   2  20     2787.89     2667.02     28.96 o
   1   2  20      439.81      385.66      6.75 o
   2   2  20       44.67       55.31      2.08 o
  -2   3  20      296.57      302.13      5.12 o
  -1   3  20      114.74      130.02      3.55 o
   0   3  20      242.10      222.24      4.52 o
   1   3  20      115.77      134.77      3.64 o
   2   3  20      299.24      313.93      5.21 o
   3   3  20        9.25        7.25      1.88 o
  -3   4  20        7.75        5.18      2.05 o
  -2   4  20       15.53       18.40      1.96 o
  -1   4  20       82.00       74.03      3.30 o
   0   4  20       50.03       61.95      3.12 o
   1   4  20       82.10       77.51      3.11 o
   2   4  20       15.55       22.67      2.50 o
   3   4  20        6.97        4.50      2.17 o
   4   4  20       22.58       17.49      3.43 o
  -4   5  20       33.60       37.06      4.61 o
  -3   5  20        2.47        7.34      3.14 o
  -2   5  20        8.79        9.08      2.55 o
  -1   5  20       31.11       39.93      3.07 o
   0   5  20       11.83       16.29      2.37 o
   1   5  20       31.28       36.00      2.74 o
   2   5  20        8.70       10.66      2.57 o
   3   5  20        2.21        5.08      2.65 o
   4   5  20       33.34       44.03      4.74 o
   5   5  20        0.74        4.71      4.09 o
  -5   6  20        0.73       -4.46      5.21 o
  -4   6  20        3.48        5.19      3.94 o
  -3   6  20        8.22       12.22      4.03 o
  -2   6  20       12.35       11.42      3.73 o
  -1   6  20        5.82        0.89      3.35 o
   0   6  20        9.90       12.66      2.85 o
   1   6  20        6.01        5.49      2.92 o
   2   6  20       12.05       12.32      3.31 o
   3   6  20        8.27       -0.50      5.07 o
   4   6  20        3.52        3.51      4.68 o
   5   6  20        0.71       -1.07      5.39 o
  -3   7  20        0.46       -0.34      4.40 o
  -2   7  20        1.29       -0.71      3.81 o
  -1   7  20        3.85       -3.58      3.58 o
   0   7  20        0.13        2.36      3.76 o
   1   7  20        3.94        4.49      4.31 o
   2   7  20        1.28       -5.73      5.91 o
   3   7  20        0.48        1.25      6.73 o
   0   1  21      331.12      353.26      9.12 o
   1   1  21      716.70      793.29      8.57 o
  -1   2  21       16.98       20.13      1.52 o
   0   2  21      576.30      531.10      7.38 o
   1   2  21       19.15       23.51      1.63 o
   2   2  21      317.41      326.99      4.84 o
  -2   3  21      371.49      361.84      5.94 o
  -1   3  21      134.34      134.41      3.62 o
   0   3  21        1.69        2.00      1.31 o
   1   3  21      127.19      127.74      3.60 o
   2   3  21      372.08      366.42      5.67 o
   3   3  21      182.95      171.93      5.26 o
  -3   4  21        5.62        2.95      2.04 o
  -2   4  21      157.59      146.09      5.65 o
  -1   4  21      130.10      132.08      5.95 o
   0   4  21       57.10       53.03      2.93 o
   1   4  21      133.06      135.58      3.98 o
   2   4  21      156.70      143.10      4.55 o
   3   4  21        5.41        2.99      2.18 o
   4   4  21       28.69       32.64      4.02 o
  -4   5  21        7.60       10.80      3.70 o
  -3   5  21       22.63       24.56      3.79 o
  -2   5  21        4.60        6.32      2.52 o
  -1   5  21       11.62        7.72      2.22 o
   0   5  21       70.85       77.88      3.82 o
   1   5  21       11.47       12.21      2.24 o
   2   5  21        4.36        5.83      2.45 o
   3   5  21       22.85       26.82      3.32 o
   4   5  21        7.61       13.96      3.86 o
   5   5  21        0.44        3.73      4.06 o
  -4   6  21        2.79        7.22      4.06 o
  -3   6  21        7.98        4.48      4.38 o
  -2   6  21        7.79        8.63      3.63 o
  -1   6  21        0.16       -3.53      3.53 o
   0   6  21       12.62        5.73      3.02 o
   1   6  21        0.18        0.32      2.82 o
   2   6  21        8.00       11.47      3.55 o
   3   6  21        8.06       16.18      4.89 o
   4   6  21        2.71       13.83      5.14 o
  -3   7  21        0.48       -0.45      4.35 o
  -2   7  21        4.38        9.37      4.37 o
  -1   7  21        2.27        3.88      4.14 o
   0   7  21        8.51        6.77      3.94 o
   1   7  21        2.23       -3.96      4.10 o
   2   7  21        4.36        7.52      6.57 o
   3   7  21        0.48        1.88      6.80 o
   0   1  22     3932.87     3980.50     36.05 o
   1   1  22      198.19      227.85      4.15 o
  -1   2  22      167.15      172.67      3.41 o
   0   2  22        3.26        8.63      1.13 o
   1   2  22      165.97      175.29      3.76 o
   2   2  22     1527.78     1484.59     15.92 o
  -2   3  22       17.09       27.73      1.97 o
  -1   3  22      308.69      272.43      7.08 o
   0   3  22       28.34       24.19      1.90 o
   1   3  22      310.29      281.27      4.82 o
   2   3  22       17.32       30.21      1.93 o
   3   3  22        0.55        5.54      1.70 o
  -3   4  22       22.65       25.65      2.69 o
  -2   4  22       10.17       17.36      1.99 o
  -1   4  22      100.98      117.23      4.14 o
   0   4  22        7.66        8.27      1.94 o
   1   4  22      101.78      114.54      3.75 o
   2   4  22       10.58       19.17      2.51 o
   3   4  22       23.04       28.81      2.95 o
   4   4  22       43.29       43.03      4.31 o
  -4   5  22       20.41       17.16      3.93 o
  -3   5  22       34.64       31.23      3.96 o
  -2   5  22        8.88        6.17      2.52 o
  -1   5  22        3.19        3.96      2.21 o
   0   5  22       42.09       39.32      3.34 o
   1   5  22        3.53        6.42      2.09 o
   2   5  22        8.70        7.30      2.52 o
   3   5  22       34.23       33.93      3.50 o
   4   5  22       20.47       21.26      4.13 o
   5   5  22        5.96        5.76      4.21 o
  -4   6  22        4.89        0.85      3.74 o
  -3   6  22        8.69       13.13      5.21 o
  -2   6  22        3.81        2.93      3.43 o
  -1   6  22       10.81       10.34      4.09 o
   0   6  22        1.14       10.42      3.48 o
   1   6  22       10.81       14.02      3.54 o
   2   6  22        3.76        2.29      4.43 o
   3   6  22        8.72       13.89      4.68 o
   4   6  22        4.98        3.70      4.71 o
  -3   7  22        1.91        0.60      4.48 o
  -2   7  22        2.40       -3.15      4.21 o
  -1   7  22        1.46        5.13      4.11 o
   0   7  22        4.43        5.04      3.99 o
   1   7  22        1.46        0.41      4.18 o
   2   7  22        2.42        3.42      6.27 o
   3   7  22        1.93       -2.69      6.06 o
   0   1  23       92.91      178.49      6.02 o
   1   1  23       51.26       75.14      5.00 o
  -1   2  23       94.98       88.87      2.87 o
   0   2  23      242.29      285.50      5.13 o
   1   2  23      101.32       94.30      4.07 o
   2   2  23       15.44       21.12      2.52 o
  -2   3  23      384.72      388.07      6.05 o
  -1   3  23      115.28      119.85      3.50 o
   0   3  23        2.08        0.35      1.27 o
   1   3  23      115.24      118.69      3.30 o
   2   3  23      381.95      363.17      5.68 o
   3   3  23      152.05      153.56      4.33 o
  -3   4  23       16.44       18.80      2.53 o
  -2   4  23       96.73       87.25      3.39 o
  -1   4  23      175.15      166.94      4.74 o
   0   4  23       80.57       83.20      3.61 o
   1   4  23      173.63      158.80      4.49 o
   2   4  23       98.51       86.51      3.67 o
   3   4  23       16.82       16.64      2.66 o
   4   4  23       62.34       63.24      4.93 o
  -4   5  23        4.46       13.09      3.83 o
  -3   5  23       39.75       43.63      4.32 o
  -2   5  23        1.41       -1.34      2.34 o
  -1   5  23       49.14       46.98      3.33 o
   0   5  23       46.00       56.38      3.64 o
   1   5  23       49.85       52.52      4.02 o
   2   5  23        1.48        2.05      2.34 o
   3   5  23       39.36       40.25      4.04 o
   4   5  23        4.53        8.64      3.98 o
   5   5  23        0.00       -2.51      3.93 o
  -4   6  23        0.98        3.70      4.14 o
  -3   6  23        2.53        4.87      5.65 o
  -2   6  23        0.44        7.80      3.56 o
  -1   6  23        0.53        2.00      3.92 o
   0   6  23       13.95       20.68      4.18 o
   1   6  23        0.51        4.12      3.13 o
   2   6  23        0.37        0.08      3.08 o
   3   6  23        2.57        3.33      4.81 o
   4   6  23        1.04        2.97      6.87 o
  -3   7  23        0.93        1.74      5.05 o
  -2   7  23        2.38       -3.01      5.05 o
  -1   7  23        0.67       -4.79      4.79 o
   0   7  23        3.84       -3.69      3.69 o
   1   7  23        0.65       -0.49      4.30 o
   2   7  23        2.47        4.59      6.27 o
   3   7  23        0.89       -0.16      6.82 o
   0   0  24      636.16      730.92     12.78 o
   0   1  24      412.65      451.01      5.42 o
   1   1  24     2523.93     2441.50     24.63 o
  -1   2  24      289.76      288.98      4.67 o
   0   2  24      577.69      613.94      9.01 o
   1   2  24      289.31      277.54      6.97 o
   2   2  24      139.20      122.00      4.28 o
  -2   3  24      388.58      397.41      6.81 o
  -1   3  24        2.39        7.68      1.57 o
   0   3  24        5.69        3.53      1.42 o
   1   3  24        2.71        7.21      1.44 o
   2   3  24      387.53      388.96      5.96 o
   3   3  24       69.32       81.66      3.32 o
  -3   4  24        0.16        2.24      2.03 o
  -2   4  24       13.34       14.65      2.12 o
  -1   4  24       55.68       59.52      3.15 o
   0   4  24      117.61      127.35      4.42 o
   1   4  24       54.80       50.86      2.91 o
   2   4  24       12.99       17.04      2.29 o
   3   4  24        0.39        0.96      2.21 o
   4   4  24        9.03       11.27      3.21 o
  -4   5  24       30.32       27.91      4.34 o
  -3   5  24       11.49       16.71      3.48 o
  -2   5  24        0.50       -0.38      2.32 o
  -1   5  24        5.17       16.54      2.78 o
   0   5  24       13.44       12.75      2.63 o
   1   5  24        4.91        9.34      2.25 o
   2   5  24        0.47       -0.64      2.27 o
   3   5  24       11.49       13.72      2.99 o
   4   5  24       30.27       32.38      4.84 o
   5   5  24        2.62       -0.82      4.25 o
  -4   6  24        0.78        3.58      4.66 o
  -3   6  24       14.01       18.39      4.69 o
  -2   6  24        3.88       -2.68      3.29 o
  -1   6  24        2.70       -4.80      4.94 o
   0   6  24       22.08       21.73      4.03 o
   1   6  24        2.85       -2.90      2.90 o
   2   6  24        3.83        4.92      3.25 o
   3   6  24       13.97       14.50      4.90 o
   4   6  24        0.78       -3.18      5.65 o
  -3   7  24        1.82        7.88      6.30 o
  -2   7  24        0.39       -1.21      4.12 o
  -1   7  24        3.62        8.43      4.26 o
   0   7  24        0.38        2.47      3.98 o
   1   7  24        3.57        3.64      4.71 o
   2   7  24        0.36        9.04      5.02 o
   3   7  24        1.87        2.38      6.98 o
   0   1  25     1043.47     1079.55     11.65 o
   1   1  25      526.80      484.61      8.65 o
  -1   2  25      132.14      117.71      3.17 o
   0   2  25      195.41      207.71      5.50 o
   1   2  25      126.15      105.92      3.66 o
   2   2  25        1.85        3.45      1.24 o
  -2   3  25      265.97      267.79      5.55 o
  -1   3  25      108.49      101.77      3.33 o
   0   3  25       28.47       29.03      2.07 o
   1   3  25      107.98      108.98      3.92 o
   2   3  25      268.54      267.36      4.72 o
   3   3  25      337.13      328.05      6.99 o
  -3   4  25       14.04       11.31      2.60 o
  -2   4  25       59.91       55.43      3.05 o
  -1   4  25       44.09       44.93      3.00 o
   0   4  25        4.68        2.30      1.87 o
   1   4  25       46.02       46.58      3.00 o
   2   4  25       59.02       52.15      3.26 o
   3   4  25       13.75       15.72      2.64 o
   4   4  25       27.92       36.21      3.78 o
  -4   5  25        2.77        4.39      3.60 o
  -3   5  25        7.54        8.49      3.23 o
  -2   5  25        6.10        7.76      2.84 o
  -1   5  25       41.65       31.63      3.38 o
   0   5  25       39.80       46.12      4.68 o
   1   5  25       40.80       37.83      3.14 o
   2   5  25        6.04        4.65      2.78 o
   3   5  25        7.65       14.82      3.31 o
   4   5  25        2.76        4.11      3.78 o
   5   5  25        0.90        3.24      4.82 o
  -4   6  25        0.08       -4.25      4.28 o
  -3   6  25        8.04       11.86      4.26 o
  -2   6  25       13.25        9.72      3.80 o
  -1   6  25        5.20        5.18      4.22 o
   0   6  25        7.90        7.96      3.53 o
   1   6  25        5.20        4.70      3.29 o
   2   6  25       13.39        8.69      3.54 o
   3   6  25        7.97       10.35      4.65 o
   4   6  25        0.05       -2.98      5.38 o
  -3   7  25        2.46        4.14      6.09 o
  -2   7  25        0.86       -0.76      4.31 o
  -1   7  25        1.08        0.07      4.07 o
   0   7  25        0.58       -2.33      3.86 o
   1   7  25        1.05        2.70      4.61 o
   2   7  25        0.84       -2.74      4.73 o
   3   7  25        2.52        8.93      8.75 o
   0   1  26     1240.17     1300.57     13.79 o
   1   1  26      215.45      246.62      3.91 o
  -1   2  26      362.21      357.91      6.14 o
   0   2  26        6.93       12.80      1.45 o
   1   2  26      354.06      358.17      6.45 o
   2   2  26        0.08        0.23      1.15 o
  -2   3  26       45.88       44.29      2.78 o
  -1   3  26      485.38      478.85      7.71 o
   0   3  26       82.98       72.04      2.96 o
   1   3  26      485.18      479.94      7.01 o
   2   3  26       45.84       43.45      2.72 o
   3   3  26      115.27      129.38      4.22 o
  -3   4  26       21.20       24.49      3.06 o
  -2   4  26        6.30        7.08      1.97 o
  -1   4  26       49.37       58.97      3.36 o
   0   4  26       21.98       16.00      2.29 o
   1   4  26       49.34       54.97      3.12 o
   2   4  26        5.58        8.31      2.17 o
   3   4  26       21.24       17.57      2.68 o
   4   4  26       22.97       33.84      3.73 o
  -4   5  26        8.10       18.80      4.79 o
  -3   5  26       28.30       29.72      3.96 o
  -2   5  26        4.97        5.48      2.62 o
  -1   5  26        1.44        1.36      2.54 o
   0   5  26       90.87      106.97      6.41 o
   1   5  26        1.45        4.27      2.45 o
   2   5  26        5.37        3.36      2.64 o
   3   5  26       28.49       28.37      3.70 o
   4   5  26        8.08       13.84      4.27 o
   5   5  26        5.36        1.80      5.71 o
  -4   6  26        3.53        1.07      5.44 o
  -3   6  26        0.74       -1.72      3.80 o
  -2   6  26        1.22        6.55      3.52 o
  -1   6  26        3.01        2.42      4.59 o
   0   6  26        0.05       -2.36      3.19 o
   1   6  26        2.82        5.24      3.17 o
   2   6  26        1.17       -0.94      3.17 o
   3   6  26        0.74        6.78      5.44 o
   4   6  26        3.53        2.50      5.43 o
  -2   7  26        7.00       12.88      5.41 o
  -1   7  26        0.35        0.96      4.18 o
   0   7  26        1.66        1.81      4.03 o
   1   7  26        0.35        1.07      4.61 o
   2   7  26        6.97        5.54      5.19 o
   0   1  27     1661.13     1724.34     17.84 o
   1   1  27        5.74        7.45      1.29 o
  -1   2  27       17.20       17.66      1.88 o
   0   2  27      168.48      190.00      3.61 o
   1   2  27       17.77       21.26      2.16 o
   2   2  27      123.90      108.51      2.95 o
  -2   3  27      285.33      277.27      6.15 o
  -1   3  27       72.51       81.11      3.57 o
   0   3  27       35.53       25.84      2.06 o
   1   3  27       72.58       81.76      2.98 o
   2   3  27      289.75      294.24      5.63 o
   3   3  27       34.90       40.95      2.70 o
  -3   4  27        7.80       11.00      2.68 o
  -2   4  27       81.05       86.26      3.74 o
  -1   4  27       19.45       27.86      2.78 o
   0   4  27        1.20        3.62      2.46 o
   1   4  27       18.56       26.12      2.82 o
   2   4  27       82.33       86.59      3.98 o
   3   4  27        7.53        9.96      2.54 o
   4   4  27        9.26       13.23      3.12 o
  -4   5  27        5.85        7.29      4.37 o
  -3   5  27        7.75        3.97      3.12 o
  -2   5  27        0.66        1.01      2.47 o
  -1   5  27       86.48       75.43      4.55 o
   0   5  27       70.92       72.59      4.82 o
   1   5  27       87.90       68.76      4.55 o
   2   5  27        0.75        0.63      2.55 o
   3   5  27        7.55       10.63      3.17 o
   4   5  27        5.77        5.53      4.12 o
   5   5  27        2.69        4.61      4.62 o
  -4   6  27        4.52        7.94      5.00 o
  -3   6  27        1.20       -2.53      5.06 o
  -2   6  27        1.67        5.21      3.80 o
  -1   6  27        4.70        0.63      5.12 o
   0   6  27        8.47       10.36      4.00 o
   1   6  27        4.67        3.79      3.30 o
   2   6  27        1.56        0.46      3.36 o
   3   6  27        1.29       -2.19      4.99 o
   4   6  27        4.47        6.19      5.68 o
  -2   7  27        4.55        1.07      5.26 o
  -1   7  27        1.31        0.24      4.46 o
   0   7  27        0.46        6.68      4.27 o
   1   7  27        1.30        8.66      4.98 o
   2   7  27        4.59        7.50      6.93 o
   0   0  28       67.94       87.41      3.05 o
   0   1  28      318.49      387.04      5.31 o
   1   1  28      120.74      102.12      2.87 o
  -1   2  28       23.18       28.35      1.92 o
   0   2  28      624.80      657.43      7.98 o
   1   2  28       21.91       23.82      1.80 o
   2   2  28       23.26       28.64      1.78 o
  -2   3  28      294.78      278.63      6.21 o
  -1   3  28      181.04      163.93      4.87 o
   0   3  28        0.65        0.94      1.39 o
   1   3  28      179.74      166.95      4.11 o
   2   3  28      291.64      272.34      5.44 o
   3   3  28        2.96        8.84      2.01 o
  -3   4  28       32.24       32.02      3.35 o
  -2   4  28        2.49        0.98      1.88 o
  -1   4  28      151.33      151.85      6.21 o
   0   4  28       94.08       95.42      4.11 o
   1   4  28      151.54      155.00      5.49 o
   2   4  28        2.65        1.12      2.11 o
   3   4  28       31.10       31.22      3.13 o
   4   4  28        1.46        3.96      3.02 o
  -4   5  28        4.74        3.53      4.79 o
  -3   5  28        2.34        1.20      3.25 o
  -2   5  28        0.32       -1.75      2.40 o
  -1   5  28       30.57       41.32      4.18 o
   0   5  28        4.50        4.05      2.86 o
   1   5  28       29.93       36.25      3.72 o
   2   5  28        0.28        4.74      2.70 o
   3   5  28        2.27        5.90      4.29 o
   4   5  28        4.85        4.14      4.91 o
   5   5  28        0.58       -4.61      5.23 o
  -4   6  28        0.25       -0.45      4.55 o
  -3   6  28        8.69        9.30      5.21 o
  -2   6  28        5.71        6.11      4.49 o
  -1   6  28        5.06        7.88      4.51 o
   0   6  28        2.53        3.40      5.36 o
   1   6  28        5.25        2.22      3.26 o
   2   6  28        5.77        6.47      3.56 o
   3   6  28        8.43       11.35      5.53 o
   4   6  28        0.27       -0.81      5.53 o
  -2   7  28        0.34        7.56      4.78 o
  -1   7  28        4.62        6.95      5.09 o
   0   7  28        0.00        3.09      4.36 o
   1   7  28        4.43       14.08      5.44 o
   2   7  28        0.36       -4.58      4.90 o
   0   1  29      405.00      410.73      6.01 o
   1   1  29      326.91      340.48      5.30 o
  -1   2  29      221.55      223.84      4.31 o
   0   2  29       25.26       29.69      1.62 o
   1   2  29      216.94      218.58      4.93 o
   2   2  29      144.34      122.57      3.12 o
  -2   3  29       58.24       66.48      3.42 o
  -1   3  29       37.66       27.78      2.45 o
   0   3  29       91.98       87.10      4.28 o
   1   3  29       40.23       40.75      2.77 o
   2   3  29       56.07       60.79      3.03 o
   3   3  29      238.68      219.11      5.81 o
  -3   4  29        0.40       -3.26      3.45 o
  -2   4  29       29.17       23.69      2.46 o
  -1   4  29       89.19       88.71      4.72 o
   0   4  29       19.63       17.53      2.43 o
   1   4  29       91.79       97.92      7.16 o
   2   4  29       28.43       27.96      3.06 o
   3   4  29        0.44        1.38      2.47 o
   4   4  29        0.45        3.15      2.99 o
  -4   5  29       10.56        0.33      4.75 o
  -3   5  29        1.17        0.95      3.05 o
  -2   5  29        1.68       -1.13      2.46 o
  -1   5  29       34.43       32.47      3.96 o
   0   5  29        6.28       12.57      3.45 o
   1   5  29       34.26       30.87      3.59 o
   2   5  29        1.84        0.07      2.59 o
   3   5  29        1.14       -3.00      3.00 o
   4   5  29       10.71       16.21      5.64 o
   5   5  29        4.93        2.99      6.09 o
  -4   6  29        3.06        8.33      5.11 o
  -3   6  29        1.50       -3.43      4.67 o
  -2   6  29        5.41        1.01      3.84 o
  -1   6  29       10.04       16.09      4.95 o
   0   6  29       27.65       12.88      4.22 o
   1   6  29       10.03       14.19      3.65 o
   2   6  29        5.53        8.48      3.59 o
   3   6  29        1.40        8.41      5.58 o
   4   6  29        3.15        2.38      6.55 o
  -2   7  29        4.79       20.57      9.79 o
  -1   7  29        4.03        4.55      4.75 o
   0   7  29        1.45        5.29      4.53 o
   1   7  29        4.00        3.72      5.14 o
   2   7  29        4.85       14.35      5.73 o
   0   1  30      414.77      374.87      5.46 o
   1   1  30       50.40       65.23      2.45 o
  -1   2  30      329.91      318.21      5.43 o
   0   2  30       26.50       33.46      1.73 o
   1   2  30      330.81      325.87      5.46 o
   2   2  30        7.98        5.25      1.36 o
  -2   3  30      207.82      180.70      5.11 o
  -1   3  30       74.61       74.77      4.12 o
   0   3  30        4.91        5.98      2.01 o
   1   3  30       73.83       70.35      3.84 o
   2   3  30      207.26      194.96      4.82 o
   3   3  30       76.94       84.57      3.65 o
  -3   4  30        1.16        3.31      2.74 o
  -2   4  30       79.00       85.82      4.31 o
  -1   4  30        2.01        7.61      2.64 o
   0   4  30       50.37       39.85      3.21 o
   1   4  30        2.11        7.64      3.34 o
   2   4  30       77.57       82.70      4.48 o
   3   4  30        1.05        1.87      2.42 o
   4   4  30        6.19        7.07      3.28 o
  -4   5  30        0.90       -0.61      4.67 o
  -3   5  30       23.97       29.34      5.08 o
  -2   5  30        4.28        2.23      2.57 o
  -1   5  30        7.95       12.85      3.25 o
   0   5  30      143.51      149.00      6.69 o
   1   5  30        8.38       12.26      3.08 o
   2   5  30        4.44        3.52      2.75 o
   3   5  30       23.75       25.64      4.05 o
   4   5  30        0.90        1.56      4.70 o
   5   5  30        4.72        4.34      5.54 o
  -4   6  30        2.03        2.67      4.84 o
  -3   6  30        0.74       -4.59      4.59 o
  -2   6  30        1.25       -0.97      4.42 o
  -1   6  30        5.24        9.50      4.61 o
   0   6  30        0.66        2.37      4.79 o
   1   6  30        4.91       -0.06      3.46 o
   2   6  30        1.13        6.56      3.58 o
   3   6  30        0.78       -0.85      5.36 o
   4   6  30        2.01        6.00      6.55 o
  -2   7  30        7.29        0.65      5.20 o
  -1   7  30        1.56       -3.41      4.40 o
   0   7  30        0.33        2.53      4.41 o
   1   7  30        1.55       -4.77      4.77 o
   2   7  30        7.18       16.69      7.12 o
   0   1  31      338.78      318.72      4.92 o
   1   1  31       28.82       44.56      2.11 o
  -1   2  31      156.17      170.18      3.67 o
   0   2  31       24.64       29.92      1.73 o
   1   2  31      154.90      161.28      3.96 o
   2   2  31        0.69       -0.68      1.21 o
  -2   3  31       69.63       73.97      3.57 o
  -1   3  31       66.30       63.39      3.56 o
   0   3  31       30.21       23.46      2.48 o
   1   3  31       64.78       61.12      3.20 o
   2   3  31       70.88       73.50      3.16 o
   3   3  31        5.56        7.12      1.93 o
  -3   4  31       13.88       14.74      2.88 o
  -2   4  31       39.72       40.47      3.98 o
  -1   4  31        2.18        5.25      2.54 o
   0   4  31       38.48       36.10      3.14 o
   1   4  31        2.21        4.26      2.46 o
   2   4  31       40.83       39.78      3.25 o
   3   4  31       13.98       17.34      2.87 o
   4   4  31        0.45        3.31      4.08 o
  -4   5  31        1.12        6.34      5.02 o
  -3   5  31        0.88        4.83      5.18 o
  -2   5  31        0.41       -2.36      2.49 o
  -1   5  31       51.28       51.88      4.58 o
   0   5  31       36.84       46.95      4.32 o
   1   5  31       52.44       69.76      7.64 o
   2   5  31        0.43        1.92      2.68 o
   3   5  31        0.87       -2.42      3.22 o
   4   5  31        1.12        0.86      4.80 o
   5   5  31       13.76        9.81      5.97 o
  -4   6  31        4.28        6.82      5.19 o
  -3   6  31        6.51        3.79      5.10 o
  -2   6  31        0.41        1.93      6.04 o
  -1   6  31       11.10       11.62      4.83 o
   0   6  31        6.30        8.57      4.03 o
   1   6  31       11.15       11.20      3.96 o
   2   6  31        0.45        5.63      3.90 o
   3   6  31        6.69        9.96      5.74 o
   4   6  31        4.24        9.88      6.03 o
  -2   7  31        1.17       -2.97      5.14 o
  -1   7  31        5.72        7.30      4.82 o
   0   7  31        0.00        2.09      4.24 o
   1   7  31        5.67       12.95      5.47 o
   2   7  31        1.15        8.30      5.72 o
   0   0  32        7.88        3.17      1.43 o
   0   1  32       60.39       75.92      2.58 o
   1   1  32      504.74      487.19      7.01 o
  -1   2  32      102.68      107.92      3.58 o
   0   2  32       29.22       25.37      2.14 o
   1   2  32      101.47      101.35      3.24 o
   2   2  32       11.68       13.25      2.12 o
  -2   3  32      158.02      149.93      4.70 o
  -1   3  32       33.03       34.94      2.71 o
   0   3  32        9.63       11.18      2.86 o
   1   3  32       32.67       35.79      2.77 o
   2   3  32      157.35      160.88      6.04 o
   3   3  32       19.26       21.69      2.34 o
  -3   4  32       24.97       26.44      3.57 o
  -2   4  32        3.86        7.25      2.42 o
  -1   4  32       37.35       31.34      3.43 o
   0   4  32        0.03        4.15      2.20 o
   1   4  32       37.12       34.24      3.39 o
   2   4  32        4.02        6.38      2.33 o
   3   4  32       25.05       25.31      3.77 o
   4   4  32        1.74       -0.68      3.29 o
  -4   5  32        1.73        5.28      5.45 o
  -3   5  32        0.74       -0.63      6.74 o
  -2   5  32        5.62        3.80      2.86 o
  -1   5  32       33.79       38.80      4.40 o
   0   5  32       35.68       36.12      4.06 o
   1   5  32       33.94       43.89      4.07 o
   2   5  32        5.30        1.24      2.76 o
   3   5  32        0.68        1.43      3.45 o
   4   5  32        1.60        0.40      4.60 o
   5   5  32        0.20       -4.87      4.87 o
  -4   6  32        0.63        9.74      5.20 o
  -3   6  32        0.22        0.03      4.80 o
  -2   6  32       14.58       16.07      4.83 o
  -1   6  32        3.77        6.59      7.21 o
   0   6  32        0.20        5.12      3.96 o
   1   6  32        3.83        1.15      3.56 o
   2   6  32       14.46       20.26      4.48 o
   3   6  32        0.17       -4.85      4.89 o
   4   6  32        0.66        4.66      6.15 o
  -2   7  32        0.96        2.50      6.88 o
  -1   7  32        2.31        0.33      4.61 o
   0   7  32        0.03        2.77      4.54 o
   1   7  32        2.16        1.43      4.98 o
   2   7  32        0.99       -5.86      8.64 o
   0   1  33       40.04       51.12      2.36 o
   1   1  33        9.89       13.79      1.48 o
  -1   2  33      130.79      133.82      3.65 o
   0   2  33        2.47        5.24      1.32 o
   1   2  33      131.30      130.25      4.06 o
   2   2  33        1.37        3.56      1.51 o
  -2   3  33       14.22       11.44      2.16 o
  -1   3  33      104.26      100.46      4.41 o
   0   3  33       23.21       20.72      3.20 o
   1   3  33      101.62       97.71      5.70 o
   2   3  33       13.50       12.11      2.25 o
   3   3  33       35.12       31.56      2.79 o
  -3   4  33        3.26        0.07      2.89 o
  -2   4  33       66.86       75.39      4.52 o
  -1   4  33       43.00       40.59      3.74 o
   0   4  33        3.17        0.97      2.17 o
   1   4  33       43.21       42.51      3.79 o
   2   4  33       66.40       67.57      4.72 o
   3   4  33        3.30        3.21      2.63 o
   4   4  33        1.77        2.89      3.48 o
  -4   5  33        4.82        3.26      4.96 o
  -3   5  33        1.21        4.84      4.29 o
  -2   5  33        1.92       -2.00      2.78 o
  -1   5  33        4.72        3.74      3.57 o
   0   5  33       35.84       34.75      4.00 o
   1   5  33        4.67        4.31      2.79 o
   2   5  33        1.83        3.48      2.85 o
   3   5  33        1.22        0.83      3.44 o
   4   5  33        4.82        8.11      6.19 o
   5   5  33        4.13        1.08      5.52 o
  -4   6  33        5.09        6.46      5.14 o
  -3   6  33        0.88       -3.33      4.65 o
  -2   6  33        3.06        1.56      5.17 o
  -1   6  33        3.09        8.64      4.90 o
   0   6  33       20.70       23.11      4.77 o
   1   6  33        3.11        1.09      3.64 o
   2   6  33        3.09        6.58      4.37 o
   3   6  33        0.92       -2.37      5.23 o
   4   6  33        5.13        4.61      5.67 o
  -1   7  33        1.14       -4.38      4.38 o
   0   7  33        0.77       -4.14      4.14 o
   1   7  33        1.13        6.24      5.23 o
   0   1  34      761.55      676.66      8.74 o
   1   1  34        1.46        3.17      1.32 o
  -1   2  34       77.07       86.33      3.18 o
   0   2  34        1.56        2.26      1.43 o
   1   2  34       80.00       79.98      3.03 o
   2   2  34       51.30       49.02      3.17 o
  -2   3  34       30.23       33.60      2.62 o
  -1   3  34       14.05       17.71      2.51 o
   0   3  34        6.56        3.79      2.21 o
   1   3  34       14.88       15.05      2.74 o
   2   3  34       30.48       42.25      3.09 o
   3   3  34        9.56       18.89      2.66 o
  -3   4  34        2.20       -2.82      2.82 o
  -2   4  34       76.35       71.01      4.39 o
  -1   4  34       71.45       63.82      4.44 o
   0   4  34       25.43       29.14      3.04 o
   1   4  34       71.84       67.30      4.35 o
   2   4  34       77.08       65.96      4.30 o
   3   4  34        2.04        5.58      2.74 o
   4   4  34       29.25       36.57      5.21 o
  -4   5  34        1.73        3.14      4.78 o
  -3   5  34        8.54        5.96      4.63 o
  -2   5  34        0.95        1.73      2.95 o
  -1   5  34        1.30        1.90      3.51 o
   0   5  34       17.55       22.17      3.70 o
   1   5  34        1.46        1.84      2.86 o
   2   5  34        1.03       -1.33      2.65 o
   3   5  34        8.29        4.06      3.69 o
   4   5  34        1.74        3.91      4.88 o
   5   5  34        2.00        1.15      6.68 o
  -3   6  34        1.24        1.77      7.42 o
  -2   6  34        0.46       -1.50      4.58 o
  -1   6  34        6.76        8.60      4.84 o
   0   6  34        5.78        1.45      3.94 o
   1   6  34        6.64        6.67      3.97 o
   2   6  34        0.41       10.41      4.63 o
   3   6  34        1.25        5.65      5.60 o
  -1   7  34        2.41        1.23      5.17 o
   0   7  34        0.22        6.02      5.87 o
   1   7  34        2.39        0.51      5.33 o
   0   1  35       14.63       32.05      1.89 o
   1   1  35       60.88       53.64      2.61 o
  -1   2  35      189.75      185.41      4.64 o
   0   2  35       16.54       26.83      2.01 o
   1   2  35      193.65      183.71      4.34 o
   2   2  35      120.11      121.28      4.55 o
  -2   3  35        7.32       14.61      2.38 o
  -1   3  35        6.64        2.38      2.07 o
   0   3  35      132.53      120.27      5.82 o
   1   3  35        5.96        3.73      2.40 o
   2   3  35        6.68       12.98      2.86 o
   3   3  35      113.90      105.05      4.85 o
  -3   4  35        1.08        0.72      3.00 o
  -2   4  35        6.51        6.68      2.86 o
  -1   4  35       39.22       36.30      3.41 o
   0   4  35       86.42       81.51      4.64 o
   1   4  35       38.23       36.76      3.63 o
   2   4  35        6.51       12.24      2.91 o
   3   4  35        1.15        0.53      2.64 o
   4   4  35        0.01        5.42      4.06 o
  -4   5  35        1.80        4.17      5.01 o
  -3   5  35        1.03       -2.92      3.59 o
  -2   5  35        4.19        3.07      3.43 o
  -1   5  35       15.46       13.76      4.09 o
   0   5  35        0.28        7.08      3.21 o
   1   5  35       15.97       14.93      3.31 o
   2   5  35        4.11        2.93      2.93 o
   3   5  35        0.94        7.86      3.50 o
   4   5  35        1.89        2.57      5.01 o
   5   5  35        6.82       14.17      6.40 o
  -3   6  35        0.74        0.02      5.09 o
  -2   6  35        5.48        4.31      4.99 o
  -1   6  35        8.58       12.21      5.81 o
   0   6  35       13.56        8.29      5.39 o
   1   6  35        8.66        2.85      3.80 o
   2   6  35        5.54        7.74      4.48 o
   3   6  35        0.77        4.12      5.44 o
  -1   7  35        0.60        5.09      5.50 o
   0   7  35        0.03       -4.35      4.35 o
   1   7  35        0.59        0.01      5.35 o
   0   0  36      181.09      140.55      4.29 o
   0   1  36        6.81       10.52      1.50 o
   1   1  36        4.39        6.75      1.56 o
  -1   2  36      125.30      128.06      4.50 o
   0   2  36      450.34      410.55      6.63 o
   1   2  36      126.98      116.77      4.47 o
   2   2  36      115.59      111.49      4.56 o
  -2   3  36      202.67      181.57      5.54 o
  -1   3  36       51.95       43.43      3.46 o
   0   3  36       19.21       16.97      2.83 o
   1   3  36       52.96       48.74      3.13 o
   2   3  36      205.28      189.46      8.40 o
   3   3  36        6.24       10.59      2.47 o
  -3   4  36       23.39       24.55      4.62 o
  -2   4  36        4.11       11.43      3.01 o
  -1   4  36       31.46       31.49      3.40 o
   0   4  36        1.74        8.17      2.68 o
   1   4  36       30.61       30.89      3.52 o
   2   4  36        3.97        4.82      2.77 o
   3   4  36       23.85       25.56      3.54 o
   4   4  36        0.04        6.97      3.97 o
  -4   5  36        1.70        0.85      5.15 o
  -3   5  36        5.89        7.21      4.27 o
  -2   5  36        0.07       -3.12      3.12 o
  -1   5  36       19.59       17.08      4.29 o
   0   5  36        3.85        9.10      3.22 o
   1   5  36       20.26        9.75      3.28 o
   2   5  36        0.08        0.22      2.85 o
   3   5  36        5.86        4.93      3.47 o
   4   5  36        1.73        2.55      6.45 o
  -3   6  36        0.24       -4.73      4.73 o
  -2   6  36        7.02        7.52      5.41 o
  -1   6  36        0.08       -0.04      4.16 o
   0   6  36        5.53        6.23      5.07 o
   1   6  36        0.08       -0.28      3.72 o
   2   6  36        6.98       13.01      4.76 o
   3   6  36        0.29        3.27      5.47 o
   0   7  36        0.09       -4.38      4.38 o
   0   1  37      185.61      196.12      3.95 o
   1   1  37      143.85      125.85      3.85 o
  -1   2  37      129.59      135.83      3.89 o
   0   2  37      435.94      392.76      6.72 o
   1   2  37      128.44      128.17      4.07 o
   2   2  37        2.15        3.78      2.04 o
  -2   3  37       29.97       34.36      2.92 o
  -1   3  37       17.52       14.72      2.71 o
   0   3  37        0.15        0.85      2.22 o
   1   3  37       15.97       15.18      2.26 o
   2   3  37       30.04       31.04      4.49 o
   3   3  37        0.24        5.83      2.37 o
  -3   4  37        0.98        0.32      3.42 o
  -2   4  37      109.30       95.64      8.68 o
  -1   4  37       40.26       33.54      3.43 o
   0   4  37       35.21       43.96      3.78 o
   1   4  37       38.73       33.69      3.66 o
   2   4  37      108.33       94.41      5.46 o
   3   4  37        0.98        3.42      2.81 o
   4   4  37        0.07       -1.72      3.71 o
  -4   5  37        1.58        8.09      5.23 o
  -3   5  37        0.55       -2.70      3.82 o
  -2   5  37        1.14       -3.56      3.56 o
  -1   5  37        5.32        5.68      3.91 o
   0   5  37       47.33       44.95      5.52 o
   1   5  37        5.20        3.08      3.14 o
   2   5  37        1.10        2.83      2.96 o
   3   5  37        0.56        1.79      3.71 o
   4   5  37        1.47        1.52      5.27 o
  -3   6  37        2.76       -5.33      5.33 o
  -2   6  37        0.78       -3.87      4.70 o
  -1   6  37        1.11       -0.95      5.86 o
   0   6  37        0.28       -2.56      3.90 o
   1   6  37        1.12       -2.91      3.79 o
   2   6  37        0.75       -2.27      4.19 o
   3   6  37        2.76       -4.79      5.16 o
   0   1  38      300.51      278.54      4.87 o
   1   1  38      133.15      125.06      3.87 o
  -1   2  38       96.22      100.11      4.50 o
   0   2  38      126.87      123.99      4.83 o
   1   2  38       98.77       96.30      3.57 o
   2   2  38        7.81        9.80      2.26 o
  -2   3  38       50.93       36.82      3.48 o
  -1   3  38       18.93       15.72      2.75 o
   0   3  38       20.82       20.73      3.01 o
   1   3  38       18.11       14.39      2.83 o
   2   3  38       51.26       41.59      3.81 o
   3   3  38       45.43       55.57      3.81 o
  -3   4  38        1.23        0.40      3.22 o
  -2   4  38       33.21       48.09      4.64 o
  -1   4  38       44.59       47.40      3.90 o
   0   4  38        0.25        7.88      2.90 o
   1   4  38       44.76       57.55      4.25 o
   2   4  38       34.42       36.22      3.68 o
   3   4  38        1.21       -2.56      2.56 o
   4   4  38       32.56       32.56      5.41 o
  -4   5  38        1.05        0.30      5.56 o
  -3   5  38        3.88       -3.04      3.82 o
  -2   5  38        2.48        4.29      3.80 o
  -1   5  38        4.47        4.58      3.72 o
   0   5  38        5.81        7.77      3.31 o
   1   5  38        4.27        7.30      3.34 o
   2   5  38        2.45        5.71      3.14 o
   3   5  38        3.95        3.60      3.68 o
   4   5  38        1.00        4.42      5.88 o
  -3   6  38        0.81        1.87      4.93 o
  -2   6  38        2.95        1.45      7.50 o
  -1   6  38        5.67       10.44      4.55 o
   0   6  38        3.81        2.18      4.18 o
   1   6  38        5.79        6.22      4.43 o
   2   6  38        2.93        3.85      4.51 o
   3   6  38        0.85        1.06      5.38 o
   0   1  39      217.36      211.56      4.24 o
   1   1  39       68.05       79.91      3.27 o
  -1   2  39       79.60       78.97      3.60 o
   0   2  39        1.15        7.75      2.10 o
   1   2  39       81.49       83.04      4.11 o
   2   2  39       28.25       26.90      3.08 o
  -2   3  39       11.69       22.85      3.00 o
  -1   3  39        0.81       -2.16      2.52 o
   0   3  39       38.35       46.83      3.83 o
   1   3  39        0.57       -0.93      2.33 o
   2   3  39       10.91       23.66      3.09 o
   3   3  39       36.72       40.79      3.46 o
  -3   4  39        0.12       -3.01      3.26 o
  -2   4  39       18.68       25.60      6.04 o
  -1   4  39       41.51       44.75      4.13 o
   0   4  39       28.96       37.91      3.95 o
   1   4  39       41.29       34.68      3.73 o
   2   4  39       19.14       28.34      3.48 o
   3   4  39        0.15        0.45      2.77 o
   4   4  39        0.00        3.15      4.06 o
  -4   5  39        1.17        2.64      5.21 o
  -3   5  39        1.38       -1.45      3.58 o
  -2   5  39        1.25       -3.48      3.48 o
  -1   5  39        9.25        5.66      4.52 o
   0   5  39        2.43       -0.10      3.00 o
   1   5  39        9.24        7.62      3.43 o
   2   5  39        1.27        0.50      3.02 o
   3   5  39        1.32        3.11      3.78 o
   4   5  39        1.23       -0.70      5.16 o
  -3   6  39        0.91        1.77      4.92 o
  -2   6  39        1.13       10.60      5.34 o
  -1   6  39        0.13       -4.01      4.01 o
   0   6  39        8.10       10.46      4.59 o
   1   6  39        0.13        1.17      4.69 o
   2   6  39        1.18       -0.78      4.31 o
   3   6  39        0.87        0.27      6.82 o
   0   0  40       48.79       49.46      3.68 o
   0   1  40      170.59      204.87      4.10 o
   1   1  40       25.73       26.25      2.23 o
  -1   2  40       68.37       71.64      3.68 o
   0   2  40      179.36      170.46      5.43 o
   1   2  40       67.36       70.18      3.94 o
   2   2  40       11.37       17.54      3.45 o
  -2   3  40      104.69      109.26      5.11 o
  -1   3  40        3.97       -0.51      2.55 o
   0   3  40        9.80       16.64      2.97 o
   1   3  40        4.09       -1.99      2.13 o
   2   3  40      105.05      114.16      5.66 o
   3   3  40       17.83       16.69      3.09 o
  -3   4  40        7.67       10.56      3.63 o
  -2   4  40        7.78        7.24      4.11 o
  -1   4  40        6.67       11.05      3.13 o
   0   4  40        0.82        5.75      2.86 o
   1   4  40        6.72       12.05      3.07 o
   2   4  40        7.86       12.84      3.04 o
   3   4  40        7.97        5.68      3.06 o
   4   4  40        3.69       -1.25      3.85 o
  -4   5  40        2.60       -4.84      4.84 o
  -3   5  40        3.56        3.18      3.73 o
  -2   5  40        2.60       10.38      4.11 o
  -1   5  40        1.24       -1.68      3.61 o
   0   5  40        3.67        0.77      3.26 o
   1   5  40        1.30        1.70      3.20 o
   2   5  40        2.55        5.02      3.23 o
   3   5  40        3.59        7.92      4.12 o
   4   5  40        2.61       -2.02      5.33 o
  -3   6  40        0.16        0.08      5.01 o
  -2   6  40        1.96       -1.50      4.92 o
  -1   6  40        1.53        3.21      4.34 o
   0   6  40        8.60        9.21      4.70 o
   1   6  40        1.59        3.81      4.41 o
   2   6  40        2.06        0.90      4.48 o
   3   6  40        0.16        4.66      6.70 o
   0   1  41      105.73      119.35      3.32 o
   1   1  41        0.01        2.27      1.63 o
  -1   2  41       17.76       21.77      2.66 o
   0   2  41       14.88       12.53      2.22 o
   1   2  41       18.99       23.16      2.76 o
   2   2  41       37.39       33.91      3.11 o
  -2   3  41       18.86       17.70      3.78 o
  -1   3  41       26.94       29.84      3.68 o
   0   3  41      173.35      181.69      6.87 o
   1   3  41       26.56       22.97      3.17 o
   2   3  41       19.02       30.35      3.56 o
   3   3  41       41.14       36.78      4.48 o
  -3   4  41        4.56        1.74      4.02 o
  -2   4  41       11.67       11.46      3.66 o
  -1   4  41        9.19        9.30      3.11 o
   0   4  41       29.05       25.85      3.75 o
   1   4  41        9.05        1.94      2.71 o
   2   4  41       11.24        8.16      2.85 o
   3   4  41        4.47        6.22      3.08 o
   4   4  41        0.74        3.57      4.21 o
  -4   5  41        1.54       -2.21      5.11 o
  -3   5  41        0.28       -1.46      3.55 o
  -2   5  41        4.57        3.27      3.93 o
  -1   5  41        6.57       -0.49      3.65 o
   0   5  41        8.71        8.29      3.65 o
   1   5  41        6.45        5.85      3.40 o
   2   5  41        4.52       -1.60      3.02 o
   3   5  41        0.27       -3.22      4.10 o
   4   5  41        1.45        2.42      5.45 o
  -2   6  41        0.13        2.24      5.22 o
  -1   6  41        1.12        3.74      4.32 o
   0   6  41        0.18        2.86      4.33 o
   1   6  41        1.17        5.90      4.45 o
   2   6  41        0.13        0.39      4.45 o
   0   1  42      460.78      453.35      6.54 o
   1   1  42       60.44       54.60      2.94 o
  -1   2  42       50.68       48.84      3.42 o
   0   2  42       23.92       16.40      2.44 o
   1   2  42       48.81       48.78      3.48 o
   2   2  42       44.74       52.71      3.61 o
  -2   3  42        1.71        1.88      2.40 o
  -1   3  42        4.76        9.78      2.95 o
   0   3  42       69.21       59.93      4.35 o
   1   3  42        5.04        8.32      2.66 o
   2   3  42        1.67        4.79      2.76 o
   3   3  42       13.55       12.51      3.94 o
  -3   4  42        0.11        6.30      3.70 o
  -2   4  42        2.62       -1.29      3.05 o
  -1   4  42       10.39       13.57      3.27 o
   0   4  42        0.67        2.37      2.84 o
   1   4  42       10.29        9.19      2.96 o
   2   4  42        2.28        3.14      2.69 o
   3   4  42        0.09       -2.56      3.51 o
   4   4  42       12.42       25.13      5.34 o
  -4   5  42        0.20        3.83      5.42 o
  -3   5  42        8.36       12.00      4.51 o
  -2   5  42        1.11       -2.57      3.75 o
  -1   5  42        4.35        2.31      3.73 o
   0   5  42        7.73       10.98      3.73 o
   1   5  42        4.37        7.18      3.74 o
   2   5  42        1.16        1.48      3.15 o
   3   5  42        8.40        8.66      4.32 o
   4   5  42        0.18        8.38      5.58 o
  -2   6  42        1.79        7.04      5.47 o
  -1   6  42        3.24        3.97      4.40 o
   0   6  42        0.43        2.25      4.27 o
   1   6  42        3.29        6.26      5.17 o
   2   6  42        1.84       -1.01      4.51 o
   0   1  43       28.73       43.76      2.45 o
   1   1  43      172.89      171.32      5.27 o
  -1   2  43       96.22       99.46      4.61 o
   0   2  43        1.70        2.25      1.99 o
   1   2  43       94.01       94.73      4.95 o
   2   2  43       38.29       40.16      3.31 o
  -2   3  43       38.07       36.72      3.51 o
  -1   3  43       92.90       81.99      7.03 o
   0   3  43       32.10       27.62      3.39 o
   1   3  43       94.94       80.03      4.65 o
   2   3  43       37.67       39.75      3.98 o
   3   3  43        5.70        5.33      3.34 o
  -3   4  43        0.35        0.65      3.66 o
  -2   4  43        2.75       -0.05      3.08 o
  -1   4  43       10.16       12.10      3.20 o
   0   4  43        4.16        3.82      2.97 o
   1   4  43       10.48       15.19      3.25 o
   2   4  43        2.87       -0.01      2.57 o
   3   4  43        0.36       -1.45      3.27 o
   4   4  43        1.77        3.66      4.26 o
  -4   5  43        1.48       -2.90      6.93 o
  -3   5  43        0.22        1.51      4.25 o
  -2   5  43        0.26        1.32      4.13 o
  -1   5  43       13.58       13.90      4.34 o
   0   5  43        5.05       12.37      3.83 o
   1   5  43       13.60       17.99      4.34 o
   2   5  43        0.29        3.68      3.83 o
   3   5  43        0.25        3.32      4.14 o
   4   5  43        1.44        9.19      5.78 o
  -2   6  43        0.03       -4.63      4.63 o
  -1   6  43        0.20        2.74      4.77 o
   0   6  43        1.66       -1.27      4.33 o
   1   6  43        0.21        1.81      4.95 o
   2   6  43        0.04       -1.50      4.71 o
   0   0  44      637.42      576.79     16.36 o
   0   1  44       62.84       92.62      3.34 o
   1   1  44      307.62      307.45      6.40 o
  -1   2  44      256.56      238.91      6.68 o
   0   2  44      128.44      117.12      6.62 o
   1   2  44      256.55      235.48      9.17 o
   2   2  44       18.47       11.27      2.89 o
  -2   3  44       31.13       44.64      3.76 o
  -1   3  44       14.25       13.31      3.24 o
   0   3  44       18.09       20.31      3.57 o
   1   3  44       13.96       19.77      3.15 o
   2   3  44       30.12       30.25      3.68 o
   3   3  44        1.99        1.83      3.55 o
  -3   4  44       10.81        9.11      4.13 o
  -2   4  44        0.34        1.01      3.10 o
  -1   4  44        2.10        2.56      2.88 o
   0   4  44        0.62        3.53      3.21 o
   1   4  44        2.31        1.91      2.77 o
   2   4  44        0.31       -0.53      2.95 o
   3   4  44       10.87       10.19      3.95 o
   4   4  44        1.82       -0.22      4.25 o
  -4   5  44        0.35        8.77      5.75 o
  -3   5  44        3.58        6.05      4.37 o
  -2   5  44        2.99       -2.75      3.89 o
  -1   5  44        1.70        0.33      3.73 o
   0   5  44        0.24        3.38      3.61 o
   1   5  44        1.68       -0.35      3.67 o
   2   5  44        3.04        3.91      5.45 o
   3   5  44        3.68       -3.91      3.91 o
   4   5  44        0.41        0.04      5.37 o
  -2   6  44        0.80       -0.56      5.31 o
  -1   6  44        0.21        3.04      4.47 o
   0   6  44        1.40       -4.02      4.02 o
   1   6  44        0.24       -4.50      4.50 o
   2   6  44        0.83        0.18      4.52 o
   0   1  45      292.57      271.35      5.35 o
   1   1  45        0.91       22.80      2.60 o
  -1   2  45       78.49       82.99      4.35 o
   0   2  45      205.97      183.87      5.62 o
   1   2  45       79.20       83.18      4.83 o
   2   2  45       78.14       85.63      5.09 o
  -2   3  45        4.27        5.97      2.90 o
  -1   3  45       77.74       58.91      4.79 o
   0   3  45       29.26       20.40      3.35 o
   1   3  45       76.82       65.37      4.38 o
   2   3  45        4.59        7.14      2.98 o
   3   3  45        3.11        2.07      3.30 o
  -3   4  45        2.36        6.45      4.69 o
  -2   4  45        1.23        2.19      3.24 o
  -1   4  45       25.05       28.93      3.93 o
   0   4  45       31.08       17.88      3.57 o
   1   4  45       25.27       30.41      4.03 o
   2   4  45        1.09       -1.45      2.93 o
   3   4  45        2.31        3.60      3.82 o
   4   4  45        1.04        5.88      4.54 o
  -3   5  45        0.42        6.14      4.56 o
  -2   5  45        1.76       -1.14      3.97 o
  -1   5  45        6.34       -0.38      4.00 o
   0   5  45        5.11        7.53      3.74 o
   1   5  45        6.23        5.56      3.85 o
   2   5  45        1.74       -3.38      4.07 o
   3   5  45        0.40        0.31      4.19 o
  -2   6  45        0.06       -1.30      5.18 o
  -1   6  45        1.26       -0.05      4.34 o
   0   6  45        0.49       -4.44      4.44 o
   1   6  45        1.26       -4.82      4.82 o
   2   6  45        0.07        0.08      4.91 o
   0   1  46      432.02      393.72      8.28 o
   1   1  46      394.65      348.59      7.71 o
  -1   2  46        0.60        9.85      2.48 o
   0   2  46        2.83       13.13      2.35 o
   1   2  46        0.72        7.64      2.68 o
   2   2  46        4.48        7.93      2.92 o
  -2   3  46       20.79       12.86      3.52 o
  -1   3  46        0.66        3.85      3.13 o
   0   3  46       34.56       40.01      5.15 o
   1   3  46        0.72        6.41      2.72 o
   2   3  46       20.72       13.38      3.16 o
   3   3  46       16.12       23.22      4.05 o
  -3   4  46        0.98        0.37      4.17 o
  -2   4  46        4.66        6.54      3.84 o
  -1   4  46        7.21        6.90      3.37 o
   0   4  46        1.83        1.48      2.98 o
   1   4  46        7.14        7.57      3.01 o
   2   4  46        4.55        6.10      4.13 o
   3   4  46        0.97       -1.41      3.68 o
   4   4  46        1.93        2.25      4.46 o
  -3   5  46        5.71        9.33      4.73 o
  -2   5  46        4.66        9.50      5.07 o
  -1   5  46        0.97        2.27      4.13 o
   0   5  46        6.03       11.04      3.99 o
   1   5  46        1.03        3.29      4.21 o
   2   5  46        4.68        8.23      4.61 o
   3   5  46        5.71        5.89      4.77 o
  -1   6  46        1.01       -0.75      4.53 o
   0   6  46        0.42        7.80      4.80 o
   1   6  46        0.98       -0.17      5.10 o
   0   1  47       72.29       87.87      3.44 o
   1   1  47        0.25       15.48      2.62 o
  -1   2  47      106.42       95.52      4.65 o
   0   2  47       45.26       35.29      2.94 o
   1   2  47      104.59      102.33      5.29 o
   2   2  47       33.56       31.74      3.68 o
  -2   3  47        7.00       11.25      3.12 o
  -1   3  47       46.34       42.55      4.28 o
   0   3  47       64.84       58.72      4.44 o
   1   3  47       47.38       49.85      4.03 o
   2   3  47        7.17        8.43      3.06 o
   3   3  47        0.23        3.68      3.42 o
  -3   4  47        2.53        6.73      4.36 o
  -2   4  47        0.55       -0.93      3.59 o
  -1   4  47        0.21        5.15      3.32 o
   0   4  47       14.01        7.33      3.20 o
   1   4  47        0.16       -2.60      2.60 o
   2   4  47        0.62       -1.52      3.69 o
   3   4  47        2.46       -1.14      3.70 o
   4   4  47        2.95        7.27      4.80 o
  -3   5  47        0.66       -1.24      4.29 o
  -2   5  47        1.68       -3.66      4.51 o
  -1   5  47        2.29        7.60      4.31 o
   0   5  47        5.01        1.81      4.65 o
   1   5  47        2.32        3.75      4.14 o
   2   5  47        1.72       -1.23      4.10 o
   3   5  47        0.70       -0.90      4.14 o
  -1   6  47        0.47        6.81      6.82 o
   0   6  47        1.93       -3.37      4.49 o
   1   6  47        0.48        5.45      6.90 o
   0   0  48      435.53      452.08     14.09 o
   0   1  48        2.22        6.08      1.80 o
   1   1  48       25.31       28.35      3.03 o
  -1   2  48       73.38       76.67      4.81 o
   0   2  48        8.36        1.38      2.08 o
   1   2  48       73.53       76.63      4.75 o
   2   2  48       80.08       77.58      5.05 o
  -2   3  48        8.62       12.67      3.28 o
  -1   3  48        3.18        4.86      3.08 o
   0   3  48        0.43        7.48      2.93 o
   1   3  48        3.09        9.76      3.08 o
   2   3  48        8.80       14.07      3.33 o
   3   3  48        1.11       -2.28      3.34 o
  -3   4  48       22.43       25.72      5.15 o
  -2   4  48        5.72        5.14      4.05 o
  -1   4  48        2.20        3.74      3.41 o
   0   4  48        1.20       -0.46      3.18 o
   1   4  48        2.33        4.65      3.09 o
   2   4  48        5.85        0.42      3.23 o
   3   4  48       22.17       25.48      4.79 o
   4   4  48        0.81        3.23      4.66 o
  -3   5  48        0.30        7.36      4.87 o
  -2   5  48        0.97       -2.44      4.15 o
  -1   5  48        3.33        2.81      4.20 o
   0   5  48        1.64       -3.61      3.62 o
   1   5  48        3.35        2.03      4.29 o
   2   5  48        0.95       -1.39      4.11 o
   3   5  48        0.27        1.91      4.30 o
   0   6  48        0.46       -0.05      4.59 o
   0   1  49       11.93        9.04      2.35 o
   1   1  49        5.84        3.49      2.30 o
  -1   2  49       27.52       32.65      3.69 o
   0   2  49       15.65       11.77      2.64 o
   1   2  49       28.13       25.56      3.77 o
   2   2  49       24.02       14.55      3.28 o
  -2   3  49        5.12        8.87      3.22 o
  -1   3  49       18.22       21.23      3.34 o
   0   3  49       61.27       54.33      4.40 o
   1   3  49       17.44       24.18      3.57 o
   2   3  49        4.89        3.09      2.92 o
   3   3  49        5.26        1.07      3.50 o
  -3   4  49        1.13        4.90      4.32 o
  -2   4  49        0.37        0.84      3.84 o
  -1   4  49       11.56       14.40      3.76 o
   0   4  49        9.24        4.24      3.24 o
   1   4  49       11.52        5.01      3.22 o
   2   4  49        0.43       -0.61      3.32 o
   3   4  49        1.13        0.38      3.82 o
   4   4  49        0.86        2.44      4.47 o
  -3   5  49        3.02        6.62      4.71 o
  -2   5  49        0.73       -1.19      4.21 o
  -1   5  49        3.74        3.70      4.37 o
   0   5  49        1.65       -0.18      3.81 o
   1   5  49        3.81        3.43      4.43 o
   2   5  49        0.79        3.61      4.68 o
   3   5  49        2.99        4.53      4.94 o
   0   1  50       59.06       61.76      3.74 o
   1   1  50       13.36        9.75      2.56 o
  -1   2  50       25.14       33.68      3.71 o
   0   2  50        6.53        8.16      2.54 o
   1   2  50       25.43       25.98      3.33 o
   2   2  50        5.48        7.63      2.91 o
  -2   3  50        2.50       -1.59      2.81 o
  -1   3  50        7.16       10.81      3.39 o
   0   3  50        9.68       13.21      2.97 o
   1   3  50        7.15        7.01      3.02 o
   2   3  50        2.45        6.95      3.13 o
   3   3  50       29.41       44.98      5.18 o
  -3   4  50        1.37        3.59      4.33 o
  -2   4  50        8.38       18.48      4.68 o
  -1   4  50        2.59        4.69      3.79 o
   0   4  50        1.90       -0.45      3.13 o
   1   4  50        2.65       -0.11      3.39 o
   2   4  50        8.16        9.11      3.76 o
   3   4  50        1.34        6.30      4.16 o
   4   4  50        2.24        5.45      4.96 o
  -3   5  50        2.21       12.84      5.02 o
  -2   5  50        6.96       10.35      5.06 o
  -1   5  50        8.16       -3.24      4.58 o
   0   5  50        3.95        2.68      3.82 o
   1   5  50        8.29        7.77      4.51 o
   2   5  50        6.92        6.79      4.84 o
   3   5  50        2.09       12.01      5.72 o
   0   1  51       25.22       33.00      4.80 o
   1   1  51        0.62        3.64      2.42 o
  -1   2  51       48.23       50.88      4.24 o
   0   2  51        3.05        2.24      2.55 o
   1   2  51       47.16       47.66      3.95 o
   2   2  51        4.72        6.14      2.96 o
  -2   3  51        6.36        8.19      3.24 o
  -1   3  51        3.91       10.61      3.48 o
   0   3  51       13.26       16.07      3.11 o
   1   3  51        3.85        6.29      3.30 o
   2   3  51        6.16        4.98      3.13 o
   3   3  51        1.27        3.73      3.75 o
  -3   4  51        4.14        5.59      4.36 o
  -2   4  51        4.39        4.76      4.18 o
  -1   4  51        4.53        4.60      4.41 o
   0   4  51       22.90       23.11      4.01 o
   1   4  51        4.83        7.43      3.58 o
   2   4  51        4.56        6.56      4.54 o
   3   4  51        4.13        5.82      4.24 o
   4   4  51        0.02       -3.12      4.51 o
  -2   5  51        1.50        6.09      4.56 o
  -1   5  51        1.27        1.28      5.00 o
   0   5  51        0.03        2.39      3.93 o
   1   5  51        1.35        5.39      4.58 o
   2   5  51        1.53        7.38      4.92 o
   0   0  52       45.73       43.35     10.25 o
   0   1  52        0.31        2.42      2.69 o
   1   1  52       21.58       22.56      3.37 o
  -1   2  52        7.53       11.67      2.86 o
   0   2  52        4.51        1.97      2.64 o
   1   2  52        7.36        7.28      2.92 o
   2   2  52       16.47       21.18      3.94 o
  -2   3  52       14.94       14.53      3.57 o
  -1   3  52        9.10        6.08      3.25 o
   0   3  52        0.38        2.55      2.68 o
   1   3  52        8.90        7.98      3.40 o
   2   3  52       14.89       13.27      3.65 o
   3   3  52        0.27        1.78      3.68 o
  -3   4  52        9.30       12.40      4.88 o
  -2   4  52       13.10        8.17      4.49 o
  -1   4  52        0.94        1.54      3.84 o
   0   4  52        2.99        2.15      3.24 o
   1   4  52        1.03        4.48      3.60 o
   2   4  52       13.26       10.10      4.68 o
   3   4  52        9.19       14.02      4.52 o
  -2   5  52        1.57        3.08      4.74 o
  -1   5  52        1.30        6.68      5.15 o
   0   5  52       12.82        1.14      4.24 o
   1   5  52        1.30       -3.92      4.32 o
   2   5  52        1.48       -0.93      4.59 o
   0   1  53        0.02        2.83      2.77 o
   1   1  53       13.15       17.08      3.47 o
  -1   2  53        1.24        2.18      2.55 o
   0   2  53        0.05       -0.17      2.82 o
   1   2  53        1.17        5.00      2.85 o
   2   2  53        8.14        5.53      3.01 o
  -2   3  53        3.99        4.98      3.36 o
  -1   3  53        6.45        5.67      3.35 o
   0   3  53       39.20       39.01      4.23 o
   1   3  53        6.17        2.21      3.17 o
   2   3  53        4.11        3.52      3.13 o
   3   3  53        6.00        4.66      3.92 o
  -3   4  53        0.58        0.81      4.34 o
  -2   4  53        0.84       -0.25      3.96 o
  -1   4  53       13.81       14.89      4.57 o
   0   4  53        3.78        0.26      3.31 o
   1   4  53       13.82        7.84      4.19 o
   2   4  53        0.83        7.70      4.42 o
   3   4  53        0.56       -1.67      4.04 o
  -2   5  53        2.52        4.78      4.80 o
  -1   5  53        4.65        1.75      5.19 o
   0   5  53        1.39        0.75      4.14 o
   1   5  53        4.75        5.40      4.79 o
   2   5  53        2.60       12.00      5.09 o
   0   1  54       51.01       48.11      5.14 o
   1   1  54        5.44        6.61      2.96 o
  -1   2  54        6.28        5.63      3.16 o
   0   2  54       10.36        8.04      3.26 o
   1   2  54        6.04        4.84      2.88 o
   2   2  54       13.64       12.56      3.33 o
  -2   3  54        2.84        4.78      3.31 o
  -1   3  54        0.40        2.31      3.27 o
   0   3  54        0.23        1.04      3.37 o
   1   3  54        0.34        0.57      3.23 o
   2   3  54        2.82        5.36      3.39 o
   3   3  54       14.88       19.87      4.60 o
  -3   4  54        0.39       -1.20      4.37 o
  -2   4  54        0.68       -2.64      3.99 o
  -1   4  54        8.38        6.14      4.36 o
   0   4  54        3.62        6.95      4.40 o
   1   4  54        8.41        9.86      4.63 o
   2   4  54        0.60       -4.02      4.02 o
   3   4  54        0.42        6.75      4.43 o
  -1   5  54        3.15       -1.58      5.15 o
   0   5  54        1.64       -0.84      5.48 o
   1   5  54        3.17        2.45      5.85 o
   0   1  55        0.32       -2.44      3.10 o
   1   1  55        0.70       -2.53      2.53 o
  -1   2  55       14.13       13.37      3.57 o
   0   2  55        3.59        5.07      4.63 o
   1   2  55       14.16       19.11      3.84 o
   2   2  55        2.49        2.87      3.71 o
  -2   3  55       16.59       17.09      4.08 o
  -1   3  55        6.35        4.29      3.79 o
   0   3  55        0.26       -2.16      3.16 o
   1   3  55        6.67        0.94      4.25 o
   2   3  55       16.15       14.72      4.01 o
   3   3  55        0.15        8.92      4.07 o
  -3   4  55        2.97       -2.19      4.47 o
  -2   4  55        1.12        8.98      4.47 o
  -1   4  55        6.05       10.69      4.15 o
   0   4  55        9.07       12.06      5.35 o
   1   4  55        6.25        5.10      4.21 o
   2   4  55        1.17       -1.72      4.21 o
   3   4  55        2.91        6.81      4.58 o
  -1   5  55        1.86       18.94     14.30 o
   0   5  55        0.14       -1.06      5.74 o
   1   5  55        1.80        2.50      4.80 o
   0   0  56      108.88      134.44     17.28 o
   0   1  56        5.58        8.06      3.50 o
   1   1  56        5.02        2.87      3.65 o
  -1   2  56        7.27       11.72      3.56 o
   0   2  56       14.13       14.08      3.57 o
   1   2  56        7.20        5.81      3.26 o
   2   2  56       16.28       13.37      3.87 o
  -2   3  56        8.76       15.30      3.99 o
  -1   3  56        3.08       -2.50      3.48 o
   0   3  56        9.41        7.86      3.61 o
   1   3  56        3.04        8.51      4.05 o
   2   3  56        8.64       14.42      4.41 o
   3   3  56        1.15        0.33      3.86 o
  -3   4  56        5.29       10.10      5.58 o
  -2   4  56        2.37        0.91      4.15 o
  -1   4  56        1.09       -4.33      4.33 o
   0   4  56        0.00        2.93      3.88 o
   1   4  56        1.17        4.29      4.23 o
   2   4  56        2.38        5.79      4.64 o
   3   4  56        5.21        2.26      4.90 o
  -1   5  56        0.10       -7.91      9.67 o
   0   5  56        1.74       -4.84      4.84 o
   1   5  56        0.08       -4.83      9.67 o
   0   1  57        0.12        5.63      3.84 o
   1   1  57        0.40        2.71      3.79 o
  -1   2  57        1.31       -0.69      3.13 o
   0   2  57        5.53       10.45      3.57 o
   1   2  57        1.43       -0.13      3.95 o
   2   2  57       18.37       16.57      4.14 o
  -2   3  57        2.32        3.22      4.15 o
  -1   3  57        0.30       -0.36      3.83 o
   0   3  57        7.29        6.44      5.04 o
   1   3  57        0.38       -3.54      3.54 o
   2   3  57        2.42        3.87      4.06 o
   3   3  57        0.00       -0.08      4.40 o
  -2   4  57        2.12        0.10      5.02 o
  -1   4  57        2.20        8.67      5.11 o
   0   4  57       29.79       33.64      5.19 o
   1   4  57        2.15        2.28      4.21 o
   2   4  57        2.03        0.90      5.02 o
   0   1  58       15.11       19.29      4.66 o
   1   1  58        0.68       -3.30      3.30 o
  -1   2  58        7.59        3.20      3.36 o
   0   2  58        3.92        8.43      3.85 o
   1   2  58        7.45        5.11      3.72 o
   2   2  58       15.02       23.33      4.12 o
  -2   3  58        1.16       -3.03      3.81 o
  -1   3  58        0.55       -1.26      3.81 o
   0   3  58        0.23       -1.34      3.58 o
   1   3  58        0.51        1.75      3.88 o
   2   3  58        1.18        4.52      4.53 o
   3   3  58        8.82       13.74      5.07 o
  -2   4  58        1.11       -2.28      4.89 o
  -1   4  58        8.77       16.95      5.84 o
   0   4  58        2.13        7.92      4.29 o
   1   4  58        8.72        8.48      5.08 o
   2   4  58        1.13        9.69      5.54 o
   0   1  59        0.92        4.81      3.91 o
   1   1  59        6.03       15.46      4.63 o
  -1   2  59        3.81        3.72      3.76 o
   0   2  59        6.12        7.01      3.89 o
   1   2  59        3.72        1.73      3.72 o
   2   2  59        0.01       -3.50      3.50 o
  -2   3  59        0.43       10.84      9.07 o
  -1   3  59        7.57        1.13      3.66 o
   0   3  59        4.20        2.43      3.77 o
   1   3  59        7.83        3.02      3.99 o
   2   3  59        0.38        0.43      4.11 o
   3   3  59        0.16       10.05      5.61 o
  -2   4  59        0.87       -0.55      5.04 o
  -1   4  59        3.97        5.86      5.40 o
   0   4  59        1.33        0.15      4.00 o
   1   4  59        3.98       10.98      4.72 o
   2   4  59        0.86        6.11      5.46 o
   0   0  60        5.57       17.43      9.08 o
   0   1  60        0.55        4.84      5.28 o
   1   1  60       23.26       32.54      8.52 o
  -1   2  60        0.51        3.39      3.95 o
   0   2  60        0.02        2.28      3.61 o
   1   2  60        0.47        3.68      3.84 o
   2   2  60        0.90        5.25      4.54 o
  -2   3  60        1.99        7.60      5.10 o
  -1   3  60        1.45        4.79      3.82 o
   0   3  60       15.65       19.53      4.43 o
   1   3  60        1.46        7.52      4.33 o
   2   3  60        1.95       -0.66      4.53 o
   3   3  60        0.00       18.46     10.78 o
  -2   4  60        1.81        4.54     10.40 o
  -1   4  60        0.46       -4.74      4.74 o
   0   4  60        0.00        3.75      4.06 o
   1   4  60        0.44       -0.63      5.17 o
   2   4  60        1.80       13.62     12.30 o
   0   1  61        0.04       -0.91      3.54 o
   1   1  61       11.68       13.89      4.74 o
  -1   2  61        1.74        5.93      4.41 o
   0   2  61        0.03        2.29      4.24 o
   1   2  61        1.85        5.41      4.35 o
   2   2  61        0.55       -1.88      4.33 o
  -2   3  61        1.00        1.40      5.20 o
  -1   3  61        8.48       13.93      4.42 o
   0   3  61        5.58        2.80      4.08 o
   1   3  61        8.66        5.49      4.43 o
   2   3  61        0.95        1.53      9.09 o
   3   3  61        0.64        3.00      6.75 o
  -1   4  61        0.00        6.99      5.43 o
   0   4  61        2.26        4.68      4.35 o
   1   4  61        0.01       -0.81      4.52 o
   0   1  62        5.81       12.22      4.69 o
   1   1  62        9.16        5.26      4.63 o
  -1   2  62        4.32        0.04      4.08 o
   0   2  62        1.07       -3.88      3.88 o
   1   2  62        4.17        3.02      4.53 o
   2   2  62        0.05        1.14      4.52 o
  -2   3  62        0.74        0.14      4.87 o
  -1   3  62        2.64        2.86      4.11 o
   0   3  62        0.67        5.39      4.29 o
   1   3  62        2.66        1.39      4.21 o
   2   3  62        0.74        5.16      4.25 o
   0   4  62        0.56       -3.52      4.09 o
   0   1  63        3.38        4.98      6.49 o
   1   1  63        0.02       -3.77      3.77 o
  -1   2  63        4.09       14.86      5.10 o
   0   2  63        1.25        4.02      4.55 o
   1   2  63        3.99        2.96      6.57 o
   2   2  63        3.00        1.43      4.61 o
  -2   3  63        2.65        1.26      6.21 o
  -1   3  63        2.09        9.11      4.66 o
   0   3  63        0.90        1.83      4.17 o
   1   3  63        2.08        6.41      4.68 o
   2   3  63        2.70       -3.91      9.86 o
   0   0  64       78.92       93.73     16.40 o
   0   1  64        2.31        2.15      4.28 o
   1   1  64       11.06        9.69      5.04 o
  -1   2  64        6.21        5.43      4.51 o
   0   2  64        0.10        3.26      4.35 o
   1   2  64        6.26       20.55      5.38 o
   2   2  64        0.00       -1.42      4.60 o
  -2   3  64        0.64       -4.21      5.62 o
  -1   3  64        0.19        3.16      4.33 o
   0   3  64        1.12        5.59      4.37 o
   1   3  64        0.18       -4.08      4.08 o
   2   3  64        0.60        4.93      8.26 o
   0   1  65       13.09       12.80      4.84 o
   1   1  65        0.42        0.48      6.33 o
  -1   2  65        0.52       -2.60      3.97 o
   0   2  65        0.54        4.29      4.58 o
   1   2  65        0.52       -0.95      4.30 o
   2   2  65        2.17        2.73      4.88 o
  -1   3  65        5.13       11.84      5.35 o
   0   3  65        1.20        7.93      4.69 o
   1   3  65        5.00        3.25      5.50 o
   0   1  66       13.55       27.38      5.76 o
   1   1  66        8.83        3.69      4.82 o
  -1   2  66        3.85        6.83      4.90 o
   0   2  66        0.24       -1.62      4.88 o
   1   2  66        4.02        8.27      4.87 o
   2   2  66       10.08       13.80      5.52 o
  -1   3  66        5.10        2.30      6.51 o
   0   3  66        0.28        1.10      5.14 o
   1   3  66        5.03        7.52     10.27 o
   0   1  67        0.44       11.76      4.88 o
   1   1  67        1.22        2.92      4.66 o
  -1   2  67        1.20       11.82      5.08 o
   0   2  67        3.74        4.54      4.68 o
   1   2  67        1.16        2.26      4.64 o
   2   2  67        2.33       12.86      5.65 o
   0   0  68       13.15       26.80     12.16 o
   0   1  68        0.67        6.19      4.72 o
   1   1  68        8.48       22.67      5.76 o
  -1   2  68        1.48        7.76      5.14 o
   0   2  68        6.71        7.77      5.01 o
   1   2  68        1.49        5.89      4.99 o
   0   1  69        1.82        3.94      4.72 o
   1   1  69        0.16        5.51      6.00 o
  -1   2  69        2.44       -2.59      4.66 o
   0   2  69        2.54        2.88      4.90 o
   1   2  69        2.41        4.07      4.96 o
   0   1  70        0.26        2.46      4.51 o
   1   1  70        5.26       10.31      5.36 o
   0   1  71        8.18        7.25      5.13 o
 
